# Supplementary material for: Neural representation of goal direction in the monarch butterfly brain
Source: Nat Commun. 2023 Sep 20;14:5859. doi: 10.1038/s41467-023-41526-w (PMC10511513; doi:10.1038/s41467-023-41526-w)
Supplement: Supplementary file 7 — Source Data [file 41467_2023_41526_MOESM7_ESM.xlsx]

## Sheet: Figure 1
subpanel a			subpanel d			subpanel e		subpanel g	p < 10-5 (Wilcoxon test)		subpanel h	ID33	ID 55			subpanel j	p = 0.001 (Mann-Whitney test)			subpanel K	p = 0.0054 (Mann-Whitney test)	subpanel l		subpanel i
butterfly 1	butterfly 2	butterfly 3	sun 0°			1.07665		real	shuffled		circ plot compass neuron sun 0°	circ plot compass neuron sun 180°	circ plot GD neuron sun 0°	circ plot GD neuron sun 180°		GD	compass							before perturbatio
Heading relative to sun (°)			1296	1293		0.362741		0.124927	0.0505613		34.7535	50.388	57.2765	65.7144		0.248122	-0.448173			GD	compass	compass	GD neurons
324	27	315	702	956		0.635784		0.134974	0.0503424		32.8976	53.8806	129.395	72.1574		0.357592	-0.149977			49.6163	5.52815	65.328	252.37	0.883053	0.786585	0.770889	0.664382	0.706455	0.804489	0.943977	0.917915	0.813795	0.662768	0.626178	0.660295	0.583317	0.687543	0.728247	0.652017	0.601562	0.643511	0.649699	0.716615	0.728614	0.729978	0.649584	0.66294	0.63124	0.70937
225	216	297	3607	610		0.784504		0.151718	0.0639334		23.1906	50.3263	73.1586	59.1305		0.144752	0.0363861			23.5622	20.274	229.219	306.007	0.540275	0.550485	0.380215	0.379027	0.0946876	0.133642	0.2291	1	0.797246	0.447227	0.272807	0.290016	0.134866	0.0389399	0.0395582	0.0657341	0.030737	0.0474935	0.0697055	0.0197185	0.0495811	0.0782746	0.0571198	0.153625	0.235686	0.238373
138	333	303	3307	415		0.992797		0.0757262	0.0312305		31.723	45.8635	64.9571	50.2154		0.744499	0.358			6.04291	16.6276	199.036	293.14	0.89236	1	0.927409	0.832219	0.920667	0.884572	0.810627	0.662584	0.720379	0.590609	0.571642	0.670851	0.729835	0.636273	0.644203	0.556466	0.664972	0.667905	0.602856	0.570863	0.536244	0.587084	0.617686	0.565631	0.697217	0.727736
39	138	300	3667	1854		0.949376		0.195651	0.0497415		46.3981	56.6692	66.4093	51.5633		0.694298	0.302611			9.2006	12.3987	61.964	26.113	0.902044	0.89818	0.491371	0.5431	0.901628	1	0.777454	0.873607	0.886471	0.555117	0.574217	0.441322	0.44207	0.524498	0.554246	0.404306	0.400227	0.389455	0.505699	0.436451	0.413867	0.427865	0.421467	0.713562	0.822879	0.816734
297	243	294	7889	1877		0.754802		0.0918977	0.0326297		29.7648	45.7978	89.9279	102.453		0.0130173	-0.00398059			7.24679	4.12986	295.934	14.687	0.817796	0.788618	0.703808	0.870425	0.536164	0.669525	0.625148	0.916148	0.573154	0.477256	0.437675	0.459267	0.621697	0.454157	0.464698	0.485657	0.381577	0.539208	0.383313	0.775941	0.861643	0.705592	0.395569	0.457528	0.449106	0.479919
216	9	297	8507	538		0.921661		0.120267	0.0444363		41.2455	47.0671	112.871	67.7695		-0.078344	0.0242836			12.456	3.2176	172.353	49.319	0.85695	0.870607	0.982142	0.995825	0.956003	0.971622	0.945098	0.934417	0.94072	0.785534	0.566119	0.524744	0.847808	0.466277	0.550324	0.571223	0.649735	0.642119	0.535703	0.624273	0.66562	0.666924	0.694216	0.597268	0.610413	0.771753
135	168	306	2681	993		0.949331		0.261986	0.0727269		27.9732	45.588	51.7992	79.098		0.136154	0.0228455			34.168	3.62581	69.916	149.887	0.765142	0.601533	0.649223	0.801871	0.846087	1	0.908249	0.739751	0.733172	0.699743	0.556701	0.530539	0.472129	0.461069	0.548442	0.535829	0.583335	0.566983	0.575462	0.60139	0.525217	0.462203	0.466193	0.454397	0.49289	0.459251
63	261	318	1636	1234		0.975386		0.120988	0.0516984		39.29	57.2749	48.188	75.0964		-0.0547248	0.101808			47.1282	4.88548	7.015	211.129	0.917223	0.830048	0.541766	0.448014	0.495422	0.460559	0.86316	0.888734	0.899794	0.930992	0.931136	0.906189	0.656375	0.497203	0.426731	0.414253	0.41672	0.493392	0.344263	0.394864	0.997282	0.981878	0.38017	0.366478	0.339553	0.376711
336	15	321	699	1225		1.03908		0.100672	0.0530453		28.6621	63.3812	51.609	98.9667		0.244604	0.129924			38.7563	1.28976	54.041	156.284	0.266818	1	0.750733	0.362919	0.783444	0.718375	0.726848	0.696411	0.664501	0.398112	0.455821	0.582649	0.553699	0.212643	0.306659	0.148268	0.135651	0.0800881	0.0709325	0.0554171	0.0768287	0.123571	0.179849	0.176538	0.145218	0.127662
276	228	330	366	19053		0.567488		0.0990691	0.0449717		36.6561	50.2404	63.9468	96.3052		0.081901	-0.0103848			42.6905	2.39033	39.799	81.193	0.289488	0.892156	0.774001	0.38044	0.931276	0.961926	1	0.943775	0.937729	0.511938	0.479188	0.477403	0.528351	0.152149	0.0538177	0.219223	0.0571401	0.154959	0.15905	0.0606807	0.171486	0.243719	0.365205	0.430588	0.211943	0.299655
210	303	339	645	331		0.719124		0.143561	0.0679431		36.4919	31.0012	93.2806	65.6594		-0.0897485	0.269793			14.9956	13.7576	332.68	319.96	0.734888	0.563201	0.723177	0.802622	0.892424	1	0.943347	0.869858	0.994842	0.644488	0.339841	0.28114	0.338768	0.155973	0.215513	0.313121	0.394157	0.534682	0.435182	0.400658	0.501854	0.71363	0.876584	0.4994	0.463543	0.372734
117	30	3	1058	4831		0.636262		0.319213	0.106722		43.155	49.2783	100.176	52.1635		0.649231	-0.0680591			38.6919	0.161505	208.574	238.303	0.724075	0.969162	0.988	0.998701	1	0.994259	0.983856	0.970035	0.956803	0.936727	0.919329	0.905612	0.885102	0.59906	0.605181	0.665878	0.800315	0.804014	0.812285	0.556456	0.539349	0.46956	0.717423	0.526937	0.557681	0.502485
30	198	24	546	30176		0.518886		0.118423	0.0363288		43.5924	61.4772	70.0037	49.2428		0.709655	0.145124			9.4113	2.91859	258.448	284.487	0.616681	0.836294	0.898861	0.923128	0.943469	0.956503	0.972557	0.983148	1	0.994681	0.985173	0.977064	0.960235	0.518618	0.534943	0.549905	0.811887	0.806403	0.781764	0.46397	0.462404	0.378845	0.686388	0.401719	0.423751	0.408986
315	312	51	49	22791		1.19594		0.165098	0.0450314		51.5691	50.9438	70.3724	41.7378		0.574918	-0.508558			7.94963	24.3174	324.674	75.221	0.843719	0.886237	0.92962	0.987526	1	0.988959	0.947763	0.938153	0.887938	0.836864	0.695338	0.706422	0.87963	0.64977	0.74924	0.663882	0.671596	0.792925	0.766567	0.774249	0.82454	0.847158	0.862367	0.703526	0.712557	0.718173
249	81	78	2026	23760		0.466246		0.1718	0.0587688		59.3649	51.6365	54.799	54.5787		0.822868	-0.47468			3.08918	22.7678	20.603	99.133	0.290241	0.891573	0.796244	0.449698	0.968435	0.975229	0.970028	1	0.981367	0.874456	0.91532	0.937383	0.875054	0.612472	0.961504	0.402269	0.245581	0.436827	0.323456	0.289076	0.301868	0.313435	0.321915	0.454232	0.206228	0.248936
165	231	99	3343	97285		1.99692		0.248231	0.082635		35.1172	32.199	66.5481	48.4591		0.333673	-0.173235			8.64924	15.2501	292.25	123.619	0.688076	0.683207	0.714124	0.797787	0.606296	0.534803	0.673405	0.77089	1	0.854347	0.660006	0.769167	0.8626	0.777572	0.70467	0.467941	0.670119	0.666668	0.623262	0.0581341	0.113568	0.0477171	0.0594171	0.26408	0.524708	0.58584
66	342	114	1824	22705		0.85747		0.0656927	0.029002		32.1807	32.8583	47.4035	51.5661		0.0742263	0.205528			45.3288	23.7063	190.638	139.513	0.731388	0.632563	0.586711	0.697552	0.630566	0.557261	0.673173	0.796587	1	0.998825	0.617567	0.666805	0.805537	0.780578	0.689873	0.523108	0.679311	0.674966	0.648998	0.0156313	0.044005	0.0195703	0.0324846	0.218652	0.528903	0.597756
324	147	126	25492	3399		0.581202		0.082292	0.0359395		26.2437	30.237	62.5785	55.2654		-0.120036	0.0834322			16.7406	34.043	159.094	344.439	0.763336	0.822605	0.862396	0.940042	0.959596	0.911085	0.943713	0.895473	0.795086	0.895427	0.937313	1	0.972111	0.768768	0.637963	0.653423	0.769921	0.679529	0.7228	0.64248	0.909725	0.809871	0.726919	0.705494	0.478332	0.478481
255	264	132	397	1569		0.774453		0.072793	0.0327462		24.4912	31.467	50.5589	53.1842		0.257342	0.106492			45.139	34.4324	168.014	323.969	0.0582232	0.0707962	0.128929	0.0595713	0.336543	0.589378	0.437679	0.09372	0.0660547	0.07958	0.787362	0.94858	0.948447	0.973506	1	0.147541	0.196993	0.151734	0.0104918	0.044652	0.0152587	0.0196916	0.0291545	0.014537	0.109947	0.0642108
186	18	132	955	2404		1.56796		0.0986222	0.0325308		51.2284	18.9876	44.2214	51.3997		0.342334	-0.0169575			18.5112	2.65339	150.521	249.499	0.697378	0.635322	0.648793	0.719662	0.809315	0.907848	0.843395	0.902277	0.966608	0.981737	0.978701	1	0.921956	0.946915	0.953771	0.990297	0.797983	0.611305	0.668708	0.801411	0.651305	0.654107	0.72534	0.699724	0.49664	0.603268
96	165	141	1065	3288		1.33906		0.0908189	0.0331149		36.9242	21.4679	47.56	46.3277		0.497896	0.639426			4.2209	22.0974	92.794	352.073	0.228206	0.259534	0.24073	0.183679	0.327455	0.468099	0.605551	0.316418	0.283559	0.238667	0.852025	0.969939	0.969052	0.990976	1	0.419328	0.329553	0.249363	0.261251	0.273037	0.203512	0.202454	0.262092	0.192375	0.606019	0.442985
36	273	129	631	5260		0.824465		0.0742992	0.0295544		19.7042	22.62	43.1192	67.7874		0.279211	-0.0243087			36.3437	0.795958	116.314	263.029	0.750437	0.834286	0.794581	0.786459	0.723265	0.749465	0.763984	0.892905	0.919187	0.901957	0.911774	0.902836	0.94643	0.918003	0.939235	0.942229	1	0.906051	0.905706	0.942911	0.809945	0.828866	0.809592	0.874672	0.745093	0.462466
324	24	117	352	1796		0.854574		0.164399	0.0442445		47.5627	23.161	96.3603	89.2947		-0.00937481	0.2594			37.4067	24.4541	71.016	199.317	0.545119	0.536903	0.584079	0.600013	0.556089	0.586015	0.629099	0.35076	0.507163	0.522665	0.538433	0.516358	0.511827	0.513044	1	0.741272	0.968384	0.975078	0.956965	0.696756	0.710944	0.60479	0.379168	0.258801	0.278107	0.237575
252	171	108	766	1297		0.83229		0.158061	0.055374		83.7595	22.926	79.7852	83.9487		0.214221	-0.0468014			34.0858	6.92276	48.548	195.324	0.404782	0.395807	0.423109	0.351458	0.372465	0.393661	0.391895	0.535924	0.788509	0.545903	0.638929	0.349889	0.441167	0.563052	1	0.97535	0.395375	0.425612	0.810369	0.816785	0.823892	0.385144	0.338918	0.229566	0.566631	0.731582
207	261	102	570	1690		1.28571		0.155947	0.0545138		79.0585	14.5291	75.1663	68.9286		0.57443	0.265073			11.3811	15.8135	83.694	193.808	0.587921	0.550488	0.701282	0.751354	0.978904	1	0.948741	0.499929	0.687488	0.791355	0.784794	0.906895	0.588748	0.507167	0.574581	0.698567	0.869389	0.91306	0.856329	0.936761	0.903863	0.962489	0.955215	0.934876	0.914182	0.878432
174	12	90	422	1412		0.795706		0.151347	0.0497772		85.4388	9.45649	85.8217	70.0946		0.479746	0.180181			7.69653	15.6635	98.132	179.029	0.222348	0.563379	0.605433	0.326865	0.246332	0.288497	0.403202	0.208931	0.267573	0.368451	0.229825	0.224105	0.657577	0.670026	0.670299	0.674547	1	0.623277	0.493175	0.77483	0.785575	0.752831	0.738696	0.654708	0.314337	0.271289
123	153	90	1590	1610		0.137094		0.292834	0.109453		81.6538	11.8502	117.184	130.801		0.384557	0.332061			9.95383	12.4229	113.572	204.335	0.181118	0.508754	0.556722	0.297229	0.260057	0.234648	0.345115	0.212167	0.259131	0.322954	0.23453	0.234365	0.718686	0.744659	0.743615	0.753774	1	0.605127	0.529845	0.767027	0.716851	0.687771	0.732043	0.697791	0.342401	0.241381
15	246	93	682	1050		1.94019		0.16685	0.0580274		75.2874	13.0558	54.8339	85.0264		0.227837	0.0658553			33.6062	38.8184	55.834	332.329	0.484554	0.441889	0.449779	0.382391	0.560239	0.413512	0.390767	0.604531	0.692741	0.594147	0.595657	0.712217	0.716808	0.667247	0.666561	0.530779	0.696948	0.789065	0.694042	0.723453	0.713487	0.767212	0.751821	0.719283	0.529077	0.632402
294	351	87	4395	609		0.8159		0.177329	0.059157		71.5198	13.6435	134.523	123.959		0.525784	-0.240277			9.15088	38.0698	97.941	74.891	0.44104	0.404536	0.466629	0.386617	0.62419	0.405737	0.439549	0.615298	0.69334	0.382738	0.453609	0.928473	0.617168	0.507705	0.749451	0.644994	0.480194	0.507526	0.994118	0.993043	1	0.970636	0.993456	0.994502	0.617809	0.635419
237	156	96	35558	783		0.937799		0.197361	0.0750501		65.5414	8.85852	101.117	93.8686		0.541932	0.0109891			34.1452	5.47247	341.826	71.835	0.626724	0.695662	0.671434	0.643152	0.789868	0.53057	0.598127	0.707145	0.563944	0.498398	0.623396	0.60388	0.715542	0.615189	0.607979	0.838047	1	0.994956	0.987667	0.955799	0.942793	0.903632	0.885001	0.850665	0.832575	0.764033
165	240	87	72304	1683				0.12993	0.0487756		61.5088	25.2501	161.341	65.5238		0.110308	0.302309			9.56562	38.153	98.672	53.436	0.703404	0.631031	0.837392	0.830888	0.912847	0.899919	0.879481	0.640072	0.766156	0.822904	0.782033	0.796074	0.677573	0.589908	0.628776	0.701319	0.927867	0.948348	0.963973	0.986415	0.977157	0.986374	0.9919	0.995051	1	0.986202
81	321	90	34665	3346				0.276093	0.0586925		39.4032	29.8451	158.813	84.5123		0.212598	-0.467351			7.57039	5.47952	163.528	9.036	0.715896	0.401836	0.539392	0.363184	0.302387	0.348629	0.534494	0.340126	0.398085	0.366606	0.620914	0.695493	0.656828	0.636494	0.408333	0.446218	0.377587	0.395987	0.6687	0.747831	0.81985	0.877646	0.952699	0.979591	1	0.799531
21	33	78	29625	1646				0.168701	0.045625		30.4777	21.1656	159.459	112.206		0.494087	-0.478306			22.243	14.4816	43.681	52.37	0.306666	0.318593	0.304261	0.365286	0.424867	0.406405	0.437535	0.361782	0.393128	0.347393	0.330888	0.378013	0.339604	0.360779	0.437998	0.453684	0.36494	1	0.861768	0.740192	0.716151	0.707964	0.689765	0.678321	0.689138	0.522973
303	192	66	6709	2396				0.194525	0.0500417		26.0687	20.283	151.578	126.75		0.0380363	0.243494			49.1545	26.3845	281.009	92.102	0.583184	0.643917	0.60792	0.5091	0.471018	0.468067	0.474264	0.571504	0.560313	0.704817	0.72363	0.732706	0.738601	0.77263	0.784988	0.760118	0.603368	0.677676	0.673987	0.834991	0.787857	0.89671	0.855672	0.856219	0.970119	1
246	300	51	3997	2589				0.0680542	0.0198225		36.2778	20.8288	101.001	123.222		0.320084	0.684349			12.1631	18.9201	85.82	54.68	0.569752	0.727576	0.366297	0.72342	0.340616	0.683174	0.872999	0.841807	0.603166	0.6675	0.739242	0.575745	0.853677	0.915914	0.925776	0.902637	0.878077	0.909431	0.847718	0.892511	0.896068	0.902711	0.901362	0.865016	0.933861	0.94538
189	42	42						0.31431	0.100553							0.501198	0.607704			27.5368	2.65542	73.55	72.989	0.162402	0.167455	0.189925	0.222412	0.244821	0.331426	0.355194	0.287071	0.199807	0.193958	0.218038	0.281953	0.300889	0.38182	0.507882	0.395756	0.119344	0.931623	0.74183	0.837638	0.895567	0.938459	0.992808	1	0.886624	0.371595
105	201	33						0.106394	0.0272564							0.0765309	-0.0153232			21.2673	35.2264	88.161	29.218	0.274047	0.220428	0.254669	0.197808	0.325078	0.395497	0.423871	0.187125	0.23606	0.22604	0.246177	0.47638	0.360472	0.186398	0.113721	0.289321	0.153538	0.331817	0.432324	0.459306	0.479922	0.332428	0.217909	0.349368	0.403315	1
42	279	27						0.339638	0.10423			shuffled MVL	real MVL	shuffled MVL	real MVL	0.273888	0.519872			22.2974	33.2598	83.996	327.77	0.36175	0.406131	0.566594	0.528471	0.745035	0.409421	0.565297	0.601525	0.666653	0.373151	0.485374	0.875916	0.360294	0.390635	0.616315	0.632927	0.357725	0.359678	0.910879	0.955274	0.978181	0.985945	1	0.997583	0.651048	0.714935
345	6	33						0.116035	0.0281609			0.0301182	0.3797	0.0808307	0.1906	-0.041745	0.439861			26.4276	10.6626	15.999	80.614	0.582634	0.432706	0.421606	0.399532	0.444026	0.473181	0.557121	0.652032	0.599633	0.613348	0.61065	0.610288	0.622	0.631465	0.6556	0.665766	0.701327	0.647254	0.692549	0.611783	0.597761	0.583317	0.831046	0.915763	1	0.958625
276	156	27						0.1701	0.0598865			0.0325811		0.0916099		-0.0179778	0.105178			36.0417	6.23353	216.148	142.915	0.349839	0.325163	0.344105	0.262053	0.335787	0.420967	0.336093	0.434516	0.325204	0.29205	0.285911	0.655133	0.612313	0.459635	0.448784	0.635211	0.687453	0.445452	0.336812	0.384998	0.737548	0.622342	0.609801	0.587004	0.79547	0.960587
213	225	24						0.145995	0.0480284			0.0181413		0.0742665		0.195435	-0.112881			37.9743	2.64534	123.559	227.978	0.079509	0.0754726	0.0906717	0.123688	0.100559	0.0981127	0.124986	0.0970612	0.21211	0.0921539	0.22262	0.255729	0.271544	0.295636	0.475092	0.585261	0.276007	0.245135	0.138508	0.080223	0.332127	0.19344	0.0307854	0.269671	0.90155	0.933329
129	282	18						0.109772	0.043057			0.072383		0.0653975		0.675265	-0.24551			37.2828	0.554324	120.889	137.709	0.632866	0.524037	0.514785	0.573928	0.557627	0.534454	0.516181	0.686991	0.529681	0.733145	0.720328	0.627168	0.603076	0.498924	0.560866	0.57014	0.647402	0.763346	0.616154	0.872855	0.886739	0.828599	0.738246	0.768772	0.935904	1
15	336	27						0.0912005	0.0317619			0.0574442		0.0273107		0.642857	0.206522			15.5602	28.9198	64.834	73.53	0.798417	0.658532	0.63685	0.766613	0.793472	0.716735	0.581211	0.604245	0.555745	0.529455	0.399578	0.428265	0.564378	0.695462	0.673438	0.662046	0.649564	0.6881	0.699585	0.689955	0.709721	0.775203	0.807024	0.838191	0.841245	0.872396
264	75	42						0.163354	0.050473			0.0606179		0.0534887		0.0934134	-0.236009			33.3064	8.82929	47.322	123.23	0.624311	0.530755	0.499766	0.652878	0.645404	0.513468	0.518129	0.824201	0.536683	0.785462	0.729523	0.665864	0.936393	0.500948	0.629797	0.57786	0.67045	0.79789	0.587914	0.878302	0.888025	0.807501	0.752608	0.749285	0.902171	1
195	195	60						0.0697926	0.0215008			0.0802075		0.065494		0.147997	0.525029			54.8011	20.0854	208.403	64.819	0.66494	0.634665	0.736019	0.699672	0.648487	0.661067	0.722683	0.759938	0.805209	0.763627	0.862256	0.79907	0.821128	0.582544	0.644344	0.784102	0.711093	0.670205	0.781595	0.83122	0.856006	0.698528	0.913959	1	0.988262	0.964612
96	258	75						0.0662728	0.0248783			0.0655636		0.0581907		0.491166	0.787428			17.732	40.0441	272.661	272.941	0.577587	0.608585	0.575424	0.665833	0.70426	0.612996	0.607037	0.536019	0.678029	0.676288	0.671672	0.494024	0.529124	0.556496	0.529989	0.487361	0.515987	0.747269	0.450125	0.784353	0.96665	0.986433	1	0.983127	0.961103	0.884925
39	312	90						0.0604943	0.0203521			0.0393047		0.0313217		0.112076	0.564882			2.34191	11.3391	134.583	322.07	0.740764	0.715767	0.626599	0.735837	0.767185	0.762698	0.693142	0.767838	0.767872	0.606596	0.831405	0.633228	0.509561	0.665817	0.771875	0.651181	0.678055	0.681804	1	0.988399	0.825767	0.817823	0.920593	0.906853	0.883272	0.884948
327	345	105						0.122421	0.0434726			0.0537482		0.0304		0.600803	0.153572			12.6447	10.2763	338.825	265.247	0.755286	0.916367	0.647026	0.481408	0.34602	0.339773	0.469763	0.323949	0.544855	0.570334	0.627769	0.540924	0.405062	0.458091	0.395965	0.605057	0.464099	0.404954	0.447955	0.340599	0.546948	1	0.999814	0.724766	0.735179	0.401966
255	84	105						0.0894884	0.0275472			0.0380887		0.0743602		0.224488	0.306566			36.0741	2.93868	265.101	186.515	0.450107	0.583198	0.565058	0.641477	0.539375	0.568866	0.553871	0.426684	0.523107	0.381613	0.51772	0.527145	0.396883	0.478845	0.381875	0.396238	0.447919	0.484103	0.452955	0.41881	0.48062	0.525931	0.655812	0.674231	0.733837	0.913775
198	195	96						0.0942614	0.0275133			0.137281		0.0335887		0.134724	0.28596			49.5884	3.62059	244.418	309.954	0.852076	0.771559	0.726833	0.689894	0.795847	0.680321	0.742678	0.782736	0.701644	0.774373	0.720362	0.601026	0.675885	0.702805	0.641842	0.655478	0.609199	0.66068	0.758589	0.787354	0.81406	0.789291	0.967456	0.950245	0.839536	0.97781
162	264	93						0.247369	0.0885958			0.070691		0.0268952		0.693488	0.498204			4.70717	8.67567	29.445	98.495	0.954066	0.948852	0.829489	0.3985	0.278129	0.323315	0.426329	0.247161	0.39477	0.469254	0.716034	0.506256	0.280803	0.322992	0.32623	0.359614	0.243306	0.243738	0.323907	0.216131	0.919467	1	0.999924	0.647692	0.709875	0.342265
108	306	90						0.191589	0.0757231			0.085258		0.0157195		0.620954	0.299427			0.607753	16.5304	289.14	274.645	0.672477	0.259473	0.289335	0.51231	0.433548	0.325538	0.305908	0.196776	0.47424	0.345552	0.247678	0.401491	0.470055	0.323424	0.473013	0.570779	0.394348	0.383269	0.266601	0.308916	0.18714	0.535069	0.223812	0.609019	0.491532	0.242548
81	12	84						0.452015	0.138275			0.0527469		0.0706111		0.022973	-0.129283			1.798	15.2604	272.271	301.983	0.673531	0.562568	0.449558	0.590141	0.656169	0.492188	0.472277	0.474575	0.544398	0.678945	0.471445	0.499284	0.511638	0.491268	0.471929	0.455611	0.569428	0.417344	0.453629	0.601948	0.502255	0.650668	0.283002	0.456323	0.564605	0.46035
48	153	78						0.148477	0.0549422			0.0541284		0.0377947		0.545225	0.21961			23.047	2.26824	288.983	52.748	0.395161	0.642375	0.626909	0.583506	0.224403	0.216538	0.191189	0.224359	0.14126	0.121884	0.134172	0.1486	0.138128	0.155302	0.167391	0.198447	0.133292	0.202013	0.253723	0.397321	0.419886	0.220418	0.228105	0.235217	0.382015	0.653284
24	261	69						0.14589	0.0610801			0.0515642		0.0163935		0.566739				4.40894	8.73616	284.543	232.201	0.779056	0.894181	0.813282	0.749895	0.767741	0.68724	0.739727	0.792191	0.756487	0.789573	0.756127	0.730058	0.667039	0.693598	0.584251	0.549487	0.854475	0.589242	0.60907	0.875464	0.740863	0.737053	0.481825	0.514016	0.710719	0.585
30	348	54						0.427818	0.1463			0.112074		0.046703		0.561946				21.9306		262.156
51	81	30						0.0878815	0.0333962			0.0557952		0.0743029		0.178412				2.90145		212.124
42	189	30						0.0667126	0.0216907			0.0690577		0.101141						18.8895		303.424		0.840754	1	0.727252	0.684167	0.731497	0.680201	0.883156	0.522533	0.739033	0.145346	0.206001	0.282791	0.285596	0.263674	0.295314	0.206862	0.406596	0.517594	0.257794	0.329997	0.276386	0.359617	0.315781	0.371427	0.410619	0.567154
24	279	63						0.0967463	0.0413376			0.13581		0.029313										0.943683	1	0.933046	0.918231	0.842355	0.434627	0.73122	0.715342	0.707528	0.483796	0.401747	0.398529	0.508002	0.44733	0.310794	0.492934	0.538838	0.490653	0.452008	0.397665	0.46415	0.444241	0.417881	0.27768	0.429551	0.389284
27	351	84						0.109792	0.040783			0.0720347		0.122366										0.557129	0.620499	0.993482	0.772892	0.695666	0.673861	0.742431	0.720796	0.679673	0.642281	0.638046	0.60713	0.501607	0.54102	0.412715	0.523666	0.598601	0.517328	0.440482	0.539155	0.523816	0.489104	0.639162	0.606484	0.610608	0.505479
39	87	84						0.153596	0.0605106			0.10746		0.0768699										0.881216	0.884527	0.94151	1	0.979667	0.963199	0.929551	0.908499	0.878112	0.75778	0.586304	0.579643	0.787648	0.528373	0.572638	0.584945	0.588257	0.646498	0.592751	0.652724	0.75069	0.780614	0.803497	0.651803	0.640582	0.961334
42	192	87						0.126818	0.0480198			0.0241355		0.118798										0.830277	0.95253	0.874268	0.862418	1	0.879123	0.934578	0.667323	0.779723	0.418187	0.388333	0.451915	0.513931	0.54051	0.507914	0.393767	0.58408	0.524113	0.376846	0.448654	0.371649	0.406381	0.421877	0.431781	0.532184	0.517532
66	258	87						0.191245	0.0626652			0.102647		0.0444433										0.752432	0.563215	0.604511	0.767786	0.804874	1	0.923013	0.711954	0.777179	0.766499	0.666103	0.701333	0.498515	0.48136	0.566249	0.542743	0.620042	0.569567	0.564003	0.711171	0.604902	0.48469	0.494751	0.495284	0.575642	0.522624
60	300	93						0.102733	0.0363185			0.0977498		0.0791451										0.769906	0.660296	0.491471	0.286132	0.218189	0.16185	0.773872	0.815841	0.83709	0.874864	0.839587	0.761522	0.454457	0.30579	0.283278	0.273936	0.275006	0.392767	0.203875	0.249682	1	0.962768	0.280721	0.290831	0.240917	0.272381
36	351	99						0.145239	0.0466064			0.040581		0.0503205										0.836366	0.867308	0.887249	0.585168	0.920247	0.989425	1	0.968512	0.772787	0.671548	0.465211	0.532745	0.464648	0.492003	0.497634	0.465985	0.50948	0.522116	0.674593	0.606785	0.53721	0.543808	0.325589	0.339287	0.367755	0.539094
351	108	111						0.119925	0.0360574			0.0608604		0.0870853										0.551271	0.591369	0.539615	0.512324	0.557224	0.60119	0.922239	0.970488	1	0.82408	0.755252	0.737957	0.682971	0.587693	0.524169	0.238968	0.279793	0.29266	0.345688	0.25057	0.185814	0.168157	0.200727	0.170826	0.321289	0.417164
330	216	111						0.102006	0.0361501			0.0423094		0.062944										0.475615	0.462105	0.589688	0.755001	0.581087	0.753868	1	0.873194	0.698262	0.972954	0.597641	0.711106	0.717281	0.736192	0.687086	0.256881	0.234097	0.25299	0.295918	0.261565	0.178081	0.117136	0.111391	0.136012	0.184848	0.363072
264	288	108						0.249342	0.081916			0.0546701		0.100083										0.480359	0.700766	0.741524	0.902521	0.447993	0.537499	0.889912	1	0.843044	0.758541	0.715197	0.764307	0.798004	0.560121	0.518281	0.531922	0.611613	0.644351	0.551543	0.535846	0.504753	0.521969	0.507168	0.372415	0.366251	0.354025
177	339	111						0.142628	0.0434646			0.09629		0.140352										0.0519251	0.0837921	0.0455809	0.142054	0.106838	0.035836	0.0542661	0.172752	1	0.0745356	0.158957	0.217052	0.161929	0.0540275	0.0536043	0.097889	0.0969816	0.0942348	0.097016	0.103987	0.0880946	0.0109603	0.0318033	0.0395443	0.0069712	0.00349301
108	54	114						0.251086	0.0852866			0.0459005		0.0371714										0.619301	0.651875	0.637836	0.78492	0.976334	0.975833	0.773287	0.921673	0.770636	0.743663	0.934544	1	0.934092	0.7654	0.797927	0.833276	0.785768	0.755135	0.706242	0.687438	0.667326	0.66871	0.649558	0.631449	0.631034	0.626981
18	180	117						0.131298	0.0376999			0.0831237		0.0114855										0.731475	0.738634	0.773985	0.891973	0.937903	0.970032	0.93153	0.918071	0.810298	0.785114	0.792739	0.701473	0.551143	0.963218	0.98752	0.643556	0.597394	0.628885	0.888613	1	0.970976	0.663143	0.848377	0.601693	0.608199	0.571481
297	216	114						0.0811724	0.0285658			0.0297028		0.157091										0.668401	0.677445	0.728417	0.75167	0.786101	0.777209	0.800378	0.884602	0.955762	0.961381	0.994555	1	0.849178	0.818485	0.777638	0.802628	0.773355	0.708248	0.68951	0.848863	0.776259	0.813432	0.782847	0.740182	0.579122	0.653708
240	291	114						0.0894778	0.0383382			0.0540547		0.0577793										0.612346	0.610929	0.503256	0.538559	0.560442	0.457724	0.529734	0.677773	0.413327	0.507899	0.835492	0.75204	0.709881	0.718107	0.654254	0.579586	0.555873	0.669401	1	0.875369	0.73932	0.729271	0.441044	0.27025	0.168104	0.0556519
201	342	108						0.0453752	0.0129555			0.0401574		0.0114091										0.101135	0.0385747	0.0506984	0.0491002	0.0584949	0.149267	0.0167666	0.104794	0.571206	0.230949	0.508377	0.0510027	0.196918	0.231153	1	0.945282	0.454697	0.204549	0.263716	0.219796	0.207284	0.0212928	0.0777367	0.0236669	0.15922	0.04523
159	42	105						0.0520626	0.0148812			0.0533164		0.0773403										0.600595	0.558725	0.611846	0.679053	0.620309	0.686858	0.724617	0.932108	1	0.968899	0.947071	0.908485	0.898005	0.837033	0.843088	0.84265	0.938441	0.973399	0.956988	0.868456	0.850457	0.864382	0.8446	0.837115	0.563488	0.526236
87	177	102						0.0935925	0.0269187			0.10405		0.0283885										0.373326	0.486405	0.476714	0.612904	0.269528	0.363803	0.648722	0.669002	0.686026	0.586305	0.691515	0.69577	0.633745	0.756963	0.764781	0.841308	0.767849	0.603716	0.610314	0.967766	1	0.881261	0.794419	0.312715	0.289398	0.269622
336	267	99						0.210183	0.0576502			0.0227349		0.0337537										0.17185	0.605224	0.668483	0.298142	0.210623	0.229034	0.395357	0.102348	0.233301	0.372725	0.190468	0.159151	0.876315	0.902199	0.89686	0.901027	0.874651	0.652091	0.483031	0.936376	0.930918	0.980835	1	0.804758	0.297496	0.241911
249	321	93						0.154647	0.0674825			0.0242232		0.0633742										0.217225	0.299227	0.119427	0.330396	0.23225	0.212675	0.706894	0.667916	0.483096	0.533573	0.800306	0.491078	0.730875	0.847683	1	0.883266	0.911109	0.885658	0.849835	0.712996	0.711017	0.769748	0.803971	0.784326	0.768182	0.767527
186	72	87						0.266323	0.0908501			0.0681417		0.0756487										0.515787	0.61576	0.370127	0.587791	0.406569	0.579101	0.595969	0.576815	0.41672	0.518329	0.83075	0.654692	0.888441	0.977835	1	0.955945	0.878877	0.892236	0.998555	0.938567	0.86567	0.881327	0.84496	0.781796	0.789413	0.765514
102	186	75						0.267879	0.0887678			0.0321592		0.0351707										0.553325	0.597833	0.616516	0.592902	0.685679	0.485411	0.577013	0.729535	0.485482	0.432206	0.599924	0.548259	0.645802	0.657328	0.627979	0.881969	1	0.992637	0.97339	0.936242	0.909563	0.877411	0.870252	0.842534	0.823097	0.759847
33	246	75						0.0688956	0.0229557			0.0526569		0.0856893										0.523981	0.350397	0.288249	0.276722	0.281469	0.321248	0.428733	0.32169	0.374138	0.358467	0.560191	0.597494	0.49866	0.461835	0.298237	0.321129	0.302448	0.413122	0.717343	0.779809	0.843167	0.90458	0.972876	0.97527	1	0.648793
297	303	75						0.092439	0.0336928			0.105957		0.0327761										0.536846	0.545664	0.471429	0.515771	0.483678	0.494259	0.454804	0.509038	0.515278	0.41367	0.579608	0.474612	0.462108	0.453688	0.383337	0.378108	0.759357	0.856372	0.718159	0.835307	1	0.733502	0.621545	0.633971	0.646243	0.606723
216	30	72						0.0980804	0.0311985			0.0913005		0.063801										0.573959	0.688322	0.623784	0.635197	0.627598	0.543682	0.660661	0.6511	0.786359	0.80762	0.734444	0.747833	0.739485	0.767539	0.857284	0.680259	0.726076	0.861818	0.808533	1	0.956636	0.961169	0.944372	0.857388	0.839852	0.807497
129	177	72						0.0816884	0.0251519			0.0685601		0.1081										0.507434	0.339045	0.329563	0.37107	0.431384	0.47111	0.579449	0.670434	0.633054	0.655063	0.708434	0.594928	0.630246	0.64367	0.642673	0.648194	0.641641	0.593154	0.635943	0.613285	0.717487	0.61029	0.799134	0.882741	1	0.941501
27	237	78						0.0511322	0.0152071			0.0929341		0.137272										0.264566	0.284734	0.348932	0.272936	0.525786	0.259907	0.261762	0.422673	0.521904	0.311174	0.280918	0.384227	0.319131	0.328495	0.401549	0.431319	0.420325	0.498788	0.599512	0.653584	0.667378	0.748212	0.748961	0.718012	0.489326	0.503595
288	297	84						0.06805	0.0184638			0.0740983		0.0868891										0.259526	0.260989	0.288908	0.255522	0.31491	0.427905	0.466259	0.402726	0.354515	0.299463	0.273117	0.354571	0.359694	0.409288	0.509489	0.437483	0.23438	1	0.834119	0.804196	0.808063	0.816715	0.893475	0.972438	0.916454	0.494153
189	24	87						0.103475	0.031414			0.0567563		0.151987										0.62586	0.649106	0.590919	0.530228	0.51213	0.512126	0.510868	0.588696	0.586898	0.69359	0.736352	0.740525	0.780237	0.756839	0.754259	0.744247	0.668237	0.731707	0.749147	0.834978	0.861783	0.857963	0.876507	0.891581	0.957491	0.976946
102	150	84						0.117726	0.0354396			0.121512		0.0750698										0.399952	0.470539	0.299864	0.416477	0.305578	0.265573	0.339095	0.555243	0.411087	0.306723	0.377234	0.616304	0.522001	0.508152	0.751435	0.822643	0.764131	0.731497	0.654434	0.670584	0.600336	0.793212	0.972844	0.787075	0.723961	0.720577
15	204	90						0.0951522	0.0316583			0.0697007		0.0245906										0.660352	0.717494	0.749423	0.539034	0.537472	0.530617	0.55253	0.62995	0.560245	0.658942	0.731355	0.785014	0.857538	0.871752	0.872155	0.835114	0.718	0.770447	0.745144	0.760165	0.835546	0.829501	0.79366	0.844344	0.961356	0.96388
261	273	84						0.0578723	0.0198239			0.116889		0.0422884										0.484499	0.453995	0.459218	0.390648	0.36351	0.418504	0.363156	0.442561	0.461591	0.405123	0.413704	0.478861	0.553702	0.54987	0.621557	0.634997	0.422867	0.783329	0.645649	0.609368	0.789833	0.924642	0.771667	0.975057	1	0.893874
195	351	75						0.103001	0.0373321			0.0428858		0.102011										0.485603	0.419415	0.436888	0.45073	0.492527	0.534484	0.597385	0.669425	0.58434	0.620356	0.637551	0.545268	0.553355	0.604152	0.615479	0.634894	0.634348	0.593152	0.630529	0.573317	0.620943	0.570959	0.825244	0.91141	1	0.962626
156	120	66						0.0690573	0.0262238			0.0715014		0.0481377										0.534068	0.438865	0.505805	0.574928	0.642845	0.499649	0.484305	0.742146	0.475144	0.71192	0.818966	0.671989	1	0.479146	0.569246	0.607172	0.641135	0.841368	0.553276	0.823116	0.795103	0.732198	0.720123	0.757538	0.882673	0.950826
105	183	63						0.0931388	0.02316			0.104932		0.0599585										0.615655	0.619224	0.809665	0.492013	0.773714	0.417751	0.536705	0.471272	0.511664	0.448156	0.374739	0.371815	0.657727	0.537646	0.5655	0.407	0.433677	0.465503	0.94229	1	0.946035	0.909157	0.893118	0.9115	0.92782	0.956278
18	204	63						0.0830707	0.0208328			0.109256		0.0517287										0.185407	0.202199	0.295953	0.285823	0.26189	0.202216	0.244311	0.260584	0.229233	0.240602	0.247167	0.324103	0.253682	0.236989	0.20852	0.235999	0.245508	0.280335	0.881371	0.858127	0.822191	0.875878	0.917702	1	0.980272	0.921467
318	216	75						0.153872	0.036356			0.026357		0.0519757										0.451921	0.45117	0.404489	0.405398	0.540756	0.421759	0.772453	0.761583	0.515137	0.397748	0.614959	0.507151	0.408249	0.535379	0.54638	0.417839	0.524275	0.443921	0.428374	0.872142	0.917099	0.943092	0.962387	0.971464	0.985095	0.995831
228	216	81						0.117365	0.0305134			0.0716397		0.0145989										0.607729	0.563724	0.530012	0.444816	0.623139	0.412196	0.484364	0.674264	0.517475	0.559086	0.553947	0.363406	0.590301	0.618444	0.469366	0.456391	0.420974	0.440993	0.578552	0.73355	0.584984	0.617738	1	0.973321	0.792446	0.795298
192	222	72						0.082945	0.0235949			0.139996		0.067864										0.595802	0.632116	0.646501	0.572748	0.594818	0.678522	0.634152	0.592132	0.60419	0.665449	0.770813	0.595052	0.660926	0.663462	0.73077	0.671149	0.587836	0.652588	0.786089	0.71934	0.879908	0.745662	0.709251	0.786984	0.785919	0.721087
189	243	69						0.130151	0.0322421			0.0828818		0.0999139										0.68856	0.715617	0.800713	0.802056	0.661027	0.703346	0.69043	0.505311	0.56608	0.620289	0.63001	0.672097	0.814113	0.662572	0.667709	0.859521	0.90365	0.856476	0.790852	0.733837	0.751098	0.705573	0.752955	0.713873	0.832914	0.841287
189	243	66						0.0917603	0.0258515			0.0209189		0.0601783										0.530364	0.613274	0.631484	0.521784	0.53359	0.645056	0.623036	0.520846	0.548372	0.574747	0.781555	0.602685	0.669391	0.709515	0.782455	0.701694	0.645506	0.62028	0.717311	0.609827	0.796763	0.643571	0.631694	0.716829	0.682618	0.643287
180	282	75						0.0511828	0.02015			0.0949472		0.0839875										0.339208	0.204548	0.231569	0.511529	0.462985	0.202005	0.205613	0.375388	0.358655	0.297411	0.357259	0.213579	0.203076	0.336172	0.318967	0.211706	0.800772	0.700748	0.225093	0.276016	0.794113	0.772158	0.281824	0.463837	0.543118	0.366321
174	324	75						0.0652436	0.0253883			0.0556611		0.0742697										0.253252	0.224031	0.414213	0.200947	0.212024	0.213472	0.184899	0.249727	0.283953	0.300575	0.179559	0.195964	0.312528	0.323114	0.233907	0.166604	0.389897	0.272493	0.233706	0.902655	0.897899	0.926356	0.456769	0.346016	0.319184	0.744357
186	78	90						0.0623521	0.0222892			0.0227248		0.092977										0.144529	0.0967593	0.133473	0.351942	0.300638	0.100781	0.0846302	0.297568	0.300312	0.217522	0.330452	0.11318	0.113471	0.328989	0.307614	0.108322	0.607956	0.546489	0.143906	0.223892	0.520874	0.511452	0.128431	0.28036	0.389177	0.182057
180	240	99						0.0553198	0.0222952			0.049728		0.0772136										0.482675	0.656003	0.437682	0.520824	0.601574	0.505847	0.470374	0.362746	0.515401	0.462074	0.507479	0.304961	0.308334	0.358994	0.277896	0.30285	0.273141	0.537281	0.242664	0.532005	0.885325	0.945791	1	0.928251	0.972784	0.989109
141	9	96						0.0843917	0.0262436			0.0865107		0.0529761										0.48187	0.593182	0.376191	0.475311	0.570925	0.444237	0.454934	0.384256	0.583359	0.535695	0.512482	0.371546	0.37136	0.405811	0.35629	0.350281	0.336708	0.623625	0.315917	0.529534	0.789721	0.794632	0.785527	0.83378	0.870903	0.91648
114	189	102						0.075929	0.0239792			0.0481303		0.0758256										0.753532	0.723693	0.721726	0.742213	0.746039	0.738315	0.758406	0.973272	0.977139	0.795099	0.79704	0.816067	0.606855	0.658634	0.657962	0.663612	0.732603	0.807004	0.825102	0.837358	0.921699	0.975347	0.984243	0.95806	0.64845	0.933986
78	279	99						0.155937	0.0489053			0.0766817		0.093217										0.59622	0.7218	0.796346	0.587611	0.4728	0.409274	0.492627	0.413983	0.460864	0.442301	0.362774	0.361897	0.386732	0.269612	0.329459	0.358294	0.499828	0.62714	0.528398	0.896816	0.917007	0.897468	0.838532	0.80576	0.794194	0.821445
96	15	108						0.150408	0.0578649			0.0254812		0.0700178										0.916075	0.904585	0.818444	0.85321	0.832805	0.869306	0.858528	0.844476	0.702242	0.675424	0.657367	0.696148	0.767645	0.683825	0.695426	0.583725	0.913235	0.945325	0.944091	0.948975	0.957419	0.965101	0.930661	0.880567	0.849217	0.927816
93	195	108						0.115159	0.0370738			0.0928625		0.0469718										0.568189	0.587846	0.715837	0.600236	0.549876	0.536371	0.583277	0.513155	0.550864	0.514658	0.568494	0.710331	0.772368	0.404029	0.429059	0.856403	0.496673	0.425661	0.584746	0.484344	0.681716	0.625251	0.499442	0.544452	0.86193	0.899029
81	273	108						0.0654281	0.0265797			0.0560401		0.123493										0.615899	0.559168	0.550415	0.530996	0.383828	0.407851	0.536331	0.371519	0.380304	0.324628	0.347582	0.393204	0.41023	0.432595	0.430471	0.509216	0.441439	0.517958	0.533403	0.324198	0.458835	0.368494	0.422954	0.52628	0.517096	0.67706
81	348	108						0.102811	0.0356486			0.080637		0.0842596										0.966679	1	0.937531	0.528776	0.714301	0.465006	0.663194	0.691976	0.549801	0.529675	0.645231	0.565195	0.410134	0.436387	0.435057	0.527894	0.430539	0.399081	0.451094	0.444858	0.390274	0.747252	0.732786	0.795105	0.825825	0.80384
81	135	102						0.079054	0.0260242			0.0434636		0.0676446										0.355003	0.801999	0.453441	0.402608	0.411609	0.557378	0.699583	0.321054	0.298672	0.319875	0.396346	0.578159	0.620895	0.433887	0.436172	0.339647	0.412469	0.29381	0.387865	0.313367	0.274087	0.29478	0.267255	0.597246	0.494513	0.465885
66	231	99						0.0823871	0.0301326			0.0762683		0.0181926										1	0.825474	0.847409	0.7876	0.824148	0.808997	0.655531	0.721172	0.665147	0.611808	0.566211	0.525501	0.580091	0.397679	0.379811	0.332465	0.595117	0.352398	0.469978	0.644858	0.74296	0.574372	0.668395	0.837561	0.756799	0.751087
51	282	102						0.113185	0.0323859			0.0822943		0.105636										0.806067	0.649783	0.405404	0.271554	0.132798	0.0594621	0.499736	0.0930136	0.0536411	0.138904	0.325735	0.0240755	0.0898045	0.0250565	0.0600954	0.0271677	0.0301758	0.00233462	0.080756	0.218472	0.288886	0.185674	0.148728	0.0243978	0.160685	0.0303383
39	357	84						0.105112	0.0316725			0.0146889		0.133899										0.34518	0.928349	0.424841	0.307582	0.342562	0.566636	0.7798	0.317382	0.216079	0.2421	0.210348	0.410581	0.516339	0.320394	0.422298	0.270698	0.396641	0.201123	0.3616	0.209495	0.224279	0.302396	0.197487	0.765201	0.524918	0.39011
21	153	78						0.0995643	0.0285139			0.0444196		0.0400373										0.783598	0.939639	0.840306	0.806563	0.879564	0.818534	0.583366	0.747413	0.709963	0.798098	0.692037	0.596079	0.716847	0.51874	0.585666	0.653982	0.685114	0.792085	0.784583	0.614498	0.686939	0.750548	0.602643	0.659641	0.672272	0.57919
354	216	78						0.186214	0.0691607			0.0499655		0.0804063
333	258	93						0.122161	0.0464489			0.0735852		0.0596796
12	318	120						0.0656019	0.0263878			0.127263		0.0299375
33	69	114						0.0808221	0.0327989			0.0256281		0.123099
54	210	105						0.101139	0.0408662			0.0789385		0.0390929
60	270	114						0.085409	0.0264583			0.102319		0.0921922
75	342	120						0.0875383	0.0276002			0.112545		0.0493018
87	114	111						0.121067	0.0499436			0.0422136		0.10844
111	204	102						0.104066	0.0488757			0.0713678		0.10446
120	231	117						0.0712377	0.0292587			0.0195574		0.077211
114	276	126						0.317922	0.131245			0.10851		0.0607555
141	318	120						0.405189	0.0873985			0.0731016		0.0394904
138	3	114						0.12567	0.0599514			0.0389513		0.04599
126	156	102						0.0886132	0.0457553			0.0620281		0.0719107
117	219	81						0.098845	0.0345699			0.0582442		0.0316678
123	237	72						0.207044	0.0514477			0.0692716		0.037837
144	246	78						0.0864733	0.0331187			0.0325854		0.0495886
135	240	87						0.221505	0.06074			0.0504666		0.0392947
60	276	93						0.210202	0.0671816			0.128767		0.0435203
345	330	102						0.375475	0.157893			0.0528072		0.126288
267	60	108						0.203758	0.0655308			0.0592277		0.0256585
216	159	117						0.18995	0.0638			0.0261471		0.0739783
204	180	123						0.0758645	0.0286043			0.11087		0.120504
204	174	129						0.0848476	0.0316197			0.124902		0.0974898
189	165	135						0.15275	0.0778062			0.0129107		0.0343118
186	144	153						0.168071	0.0458577			0.0667446		0.0241
183	162	150						0.115421	0.0286898			0.0151638		0.0521098
144	180	153						0.251642	0.0716251			0.14063		0.0160072
75	171	159						0.394253	0.116919			0.0877371		0.0439394
18	147	159						0.479068	0.140456			0.0334591		0.0461647
309	153	156						0.229852	0.0714683			0.0452732		0.0834245
207	180	153										0.0805661		0.035874
123	171	147										0.0393532		0.020355
18	156	120										0.0473575		0.128789
267	159	108										0.109196		0.0547345
213	165	96										0.136738		0.0331041
207	171	96										0.0184993		0.0167026
192	165	111										0.0774566		0.0381824
183	141	114										0.170541		0.051894
168	150	123										0.108559		0.0346745
87	168	132										0.101232		0.0726321
27	165	153										0.0282496		0.0968591
309	162	186										0.0683227		0.0754947
234	177	180										0.0269214		0.101207
183	162	159										0.0825291		0.069961
168	141	162										0.195726		0.0302104
81	141	180										0.115104		0.0403863
15	165	186										0.0837061		0.0839728
300	180	177										0.0945868		0.112928
207	189	162										0.107551		0.0754153
189	183	156										0.10611		0.0415397
150	165	159										0.0759343		0.0163807
123	162	150										0.0488774		0.0813785
108	156	153										0.0573273		0.0820368
114	144	156										0.0444398		0.0644985
96	150	162										0.195307		0.0245196
93	138	165										0.052649		0.13221
108	147	168										0.0592319		0.0204891
117	165	171										0.0664436		0.0694989
102	165	177										0.0206449		0.0695544
114	153	180										0.0304626		0.0815001
102	168	183										0.0642759		0.0757659
117	150	183										0.0317099		0.0336429
90	126	177										0.100746		0.0419156
102	141	195										0.0124262		0.0437654
117	141	222										0.0700005		0.0194926
105	147	261										0.0792658		0.148438
117	144	276										0.0839522		0.0251087
117	147	276										0.0844777		0.0208291
123	132	267										0.0103977		0.015851
111	144	264										0.0451578		0.0230802
93	159	261										0.0484493		0.0376335
81	147	261										0.0206227		0.0985513
39	138	261										0.0511167		0.0415245
339	126	249										0.124025		0.0175553
273	123	252										0.0905253		0.141176
234	123	258										0.0590119		0.0731719
213	141	261										0.0655165		0.122776
213	162	264										0.10388		0.0572117
204	168	264										0.106081		0.104108
159	141	276										0.0917879		0.064081
60	135	279										0.0133258		0.100114
33	135	282										0.109605		0.0309579
306	126	294										0.0451008		0.122855
231	126	297										0.153568		0.0169224
222	144	294										0.0248208		0.0557025
222	141	300										0.0451531		0.0505434
219	144	309										0.0758476		0.0956223
210	129	315										0.0693699		0.074339
198	123	315										0.0645249		0.116643
189	135	309										0.118908		0.0338687
159	150	309										0.0811617		0.0451304
117	150	300										0.0397972		0.107984
90	147	303										0.0889042		0.105995
105	153	315										0.0809892		0.0902151
123	147	321										0.0747487		0.0655427
120	141	324										0.081335		0.0611575
114	147	324										0.0881055		0.0118053
126	126	327										0.077095		0.0363515
114	141	324										0.080276		0.0675833
120	144	333										0.125597		0.086536
135	129	333										0.125779		0.0802557
138	111	339										0.0748744		0.0290149
132	180	339										0.09036		0.0163328
132	189	339										0.0889839		0.0175387
120	189	336										0.0198855		0.0870991
96	165	345										0.0404207		0.0748704
105	156	351										0.0280544		0.0495761
120	165	354										0.0591068		0.0908552
123	162	15										0.0429767		0.0409349
120	189	33										0.0705778		0.00341588
129	180	60										0.0928133		0.0558057
108	171	81										0.0751461		0.0854346
120	162	87										0.066749		0.103903
141	171	84										0.0431889		0.0771507
162	153	78										0.0597558		0.0458674
114	147	72										0.0300558		0.0724376
96	159	60										0.0947773		0.0576941
96	171	39										0.100237		0.111411
129	186	42										0.053507		0.0313059
147	180	63										0.124895		0.0489712
135	171	84										0.0160772		0.0282743
126	171	72										0.0306179		0.0501876
147	156	69										0.0506393		0.0713484
165	168	69										0.043694		0.0970878
171	186	75										0.0603114		0.0728577
117	189	78										0.0810131		0.0596972
66	177	75										0.105603		0.0915272
78	171	78										0.0133618		0.0958231
54	174	84										0.0813897		0.0555554
72	189	87										0.135252		0.0397058
87	186	90										0.064292		0.0211028
105	189	93										0.0646515		0.0212616
138	186	93										0.0408265		0.0113652
144	171	87										0.0460901		0.0730051
138	171	96										0.051632		0.124043
138	162	96										0.0693904		0.0453155
156	174	99										0.113411		0.0526813
105	168	102										0.078541		0.012374
81	147	96										0.0683615		0.0515542
75	156	81										0.0775755		0.0840268
84	174	87										0.048407		0.0165747
102	180	102										0.123635		0.0376857
135	168	123										0.135938		0.0879616
141	150	135										0.0288102		0.0266826
105	141	123										0.101175		0.0700716
117	165	114										0.0504935		0.0429822
141	177	87										0.0781004		0.0530431
129	162	87										0.0477289		0.00394754
123	141	75										0.109189		0.0993607
132	138	60										0.149101		0.0155163
132	147	48										0.0756039		0.0771061
135	168	54										0.129639		0.030499
144	174	69										0.0650956		0.0226613
159	186	78										0.0550661		0.0928452
114	174	84										0.105084		0.149346
75	174	84										0.0582914		0.0657427
75	195	87										0.00694978		0.0519899
24	222	96										0.0870646		0.0873884
306	261	105										0.152847		0.0984699
261	300	99										0.114973		0.08654
255	0	105										0.0978127		0.0900565
237	57	108										0.0897849		0.114046
231	93	117										0.0973763		0.110492
228	84	123										0.062883		0.0913396
225	90	120										0.0627819		0.00677754
228	96	114										0.0453493		0.0522697
207	114	108										0.0531549		0.0649174
171	120	108										0.0770134		0.116702
150	114	108										0.0959945		0.103604
123	96	108										0.108641		0.121626
117	102	114										0.0822106		0.0914289
123	105	114										0.0563322		0.0573039
126	114	120										0.0128099		0.0794575
141	96	123										0.0744426		0.0497368
129	93	129										0.0432484		0.022361
135	81	129										0.0440718		0.0613667
147	87	126										0.101178		0.147717
159	102	120										0.146163		0.0242186
150	99	123										0.1947		0.04488
159	111	120										0.116092		0.0408415
186	123	114										0.0541346		0.0483876
171	147	99										0.0521964		0.0404973
105	186	93										0.0539211		0.0869314
72	222	108										0.050782		0.0719154
63	270	114										0.0298515		0.135438
15	306	114										0.198017		0.0413937
297	3	108										0.0363727		0.0655018
294	132	114										0.0355818		0.0453277
294	219	117										0.0643285		0.0482104
303	288	123										0.00837691		0.06097
327	357	120										0.113921		0.0644804
33	138	123										0.0273762		0.0566944
87	225	135										0.0986165		0.108728
117	249	135										0.10246		0.0402138
147	291	132										0.135414		0.0371805
150	312	129										0.0593418		0.0551339
144	339	141										0.101918		0.106557
171	30	147										0.0497135		0.0375006
141	147	147										0.0913171		0.0754312
99	159	159										0.0624825		0.0334824
72	168	171										0.0705162		0.0485807
84	174	174										0.102089		0.0266195
81	186	171										0.043012		0.0519989
81	186	159										0.0763831		0.101736
81	204	153										0.110368		0.0444962
120	225	156										0.0461672		0.0458835
129	255	156										0.0508732		0.0398209
114	276	162										0.0305847		0.0430248
126	312	189										0.0706206		0.0415118
129	3	219										0.0485174		0.0551558
144	75	243										0.0280522		0.00955822
156	117	270										0.0655924		0.0405247
135	123	273										0.065059		0.0782277
141	99	282										0.130309		0.0554398
150	99	270										0.0463038		0.0218367
144	90	267										0.0875913		0.0687871
108	75	264										0.0327209		0.0250771
108	87	255										0.0968508		0.0661017
129	111	264										0.070472		0.0361585
153	117	270										0.0518779		0.142427
99	102	267										0.132623		0.113545
81	111	264										0.0628817		0.071316
81	117	261										0.145564		0.045118
75	138	261										0.109829		0.0346268
60	153	270										0.0991283		0.0641316
30	156	273										0.040785		0.120618
333	171	291										0.0871121		0.122193
309	177	306										0.153041		0.00644812
324	186	309										0.0626923		0.0758659
303	177	318										0.0374985		0.0670547
270	171	318										0.0572296		0.0915584
213	183	318										0.0550359		0.0679699
159	186	321										0.124338		0.0472331
102	165	330										0.116246		0.0685961
87	153	333										0.0565755		0.0646851
81	147	324										0.0719735		0.0899134
66	144	324										0.110794		0.0573939
48	150	321										0.0699711		0.0360413
30	162	315										0.116658		0.0394663
336	174	312										0.0254126		0.00567127
342	168	312										0.114625		0.0515638
348	141	315										0.0818426		0.0899792
330	147	318										0.056678		0.0319441
336	165	315										0.0473239		0.0816762
9	156	318										0.013198		0.0642389
3	138	315										0.0606396		0.0675074
267	150	321										0.105482		0.0125439
183	138	324										0.047815		0.0814774
114	138	330										0.0772344		0.0990563
15	147	330										0.120895		0.055841
324	153	342										0.0266553		0.0942011
270	174	345										0.0803115		0.0415317
255	165	351										0.076178		0.031963
237	138	15										0.0524846		0.0648644
237	120	30										0.0560028		0.0279819
240	114	57										0.0320906		0.0785497
240	123	81										0.00595284		0.0110299
246	138	84										0.0920273		0.103872
258	156	72										0.0388994		0.0422575
270	159	78										0.100799		0.0722595
282	144	87										0.0489461		0.0306387
306	147	81										0.0714765		0.0945886
330	138	81										0.0643112		0.0418974
6	144	84										0.0989069		0.0510029
24	153	81										0.0366962		0.131596
27	159	81										0.112766		0.033011
18	162	81										0.0621375		0.0222682
348	135	78										0.0516143		0.0144028
330	123	84										0.0951882		0.0617966
18	126	96										0.0295039		0.0509398
42	153	99										0.0963232		0.097929
75	162	102										0.0348524		0.124653
123	147	105										0.0509687		0.0555467
141	141	114										0.0783762		0.0847818
150	126	114										0.0419289		0.0867667
141	135	114										0.0430959		0.0351339
135	147	108										0.0253902		0.0442127
138	135	114										0.0560386		0.0684738
162	150	114										0.077574		0.0469711
144	150	120										0.0556001		0.117662
135	159	117										0.0985562		0.0505997
150	162	111										0.0484466		0.132254
159	132	102										0.0873629		0.102064
144	87	99										0.100559		0.0535811
153	69	93										0.0799436		0.0348189
147	84	87										0.0522934		0.0961266
123	54	90										0.0116686		0.0142412
180	81	96										0.100044		0.0270515
210	114	81										0.0292875		0.00908123
153	183	75										0.0550662		0.0334879
75	195	105										0.0328835		0.0791424
6	192	99										0.109781		0.06319
294	147	96										0.0932377		0.0816022
240	123	105										0.0520634		0.0475
240	138	102										0.00941662		0.0886053
240	174	96										0.03494		0.0814064
246	198	87										0.119918		0.0118432
252	189	99										0.0781277		0.062008
261	159	99										0.0728062		0.156745
282	156	93										0.101118		0.0784978
300	165	105										0.136447		0.0749011
339	153	114										0.101485		0.0758406
21	150	114										0.0597871		0.0813492
51	159	120										0.105057		0.0832141
75	147	126										0.112518		0.0599723
108	132	126										0.0306623		0.0396449
129	177	129										0.0381707		0.0611869
126	165	129										0.146722		0.0593333
111	102	132										0.0879328		0.0332418
105	90	138										0.107947		0.10176
111	105	135										0.0522388		0.00780904
117	138	138										0.014075		0.104399
120	156	138										0.084125		0.0655421
120	153	135										0.0714686		0.0804824
120	162	129										0.0939255		0.0498504
117	165	132										0.0469497		0.0397717
117	147	129										0.0189061		0.0257374
81	141	129										0.0678758		0.0161426
6	147	132										0.0227572		0.0920802
324	159	138										0.0443991		0.0837209
333	159	138										0.110869		0.135129
357	162	135										0.111527		0.0972916
9	162	138										0.082004		0.113596
30	177	141										0.065569		0.124268
57	165	144										0.0866241		0.0255631
78	138	144										0.0227977		0.0794552
90	153	156										0.0693432		0.0657221
114	183	162										0.117976		0.0552882
126	198	165										0.131755		0.0426429
126	201	162										0.0313705		0.0085664
132	207	171										0.03832		0.0624116
141	177	171										0.0855209		0.0215099
144	108	177										0.0514116		0.0306561
111	51	192										0.0551819		0.011949
120	84	192										0.0744536		0.00783848
153	102	198										0.0662284		0.00796307
138	147	198										0.0657358		0.0299347
126	174	204										0.127153		0.0411667
117	186	219										0.0537186		0.0987269
123	159	228										0.0921875		0.0960242
153	147	240										0.137938		0.0394296
138	162	246										0.0251338		0.0708284
123	141	246										0.00923774		0.0348434
123	123	249										0.0276558		0.0482117
144	147	243										0.0748924		0.120959
141	168	246										0.14426		0.0561079
138	168	249										0.118599		0.135548
147	168	246										0.148868		0.0525279
138	168	249										0.0599033		0.0617398
138	171	246										0.102862		0.0683122
159	171	252										0.0876587		0.0556205
153	177	264										0.0686281		0.0225878
147	183	270										0.0467634		0.0880523
153	177	279										0.05961		0.0525824
165	174	282										0.0452161		0.0806221
117	132	279										0.130806		0.0465695
75	93	279										0.107992		0.0467312
66	72	285										0.0990972		0.0173637
15	126	282										0.0112604		0.0439836
306	156	285										0.114646		0.0415138
267	174	285										0.117541		0.0368198
267	129	294										0.0913586		0.0742476
261	129	291										0.0406125		0.0866682
234	117	294										0.033037		0.0964191
165	132	288										0.0118978		0.0545899
111	114	285										0.0778038		0.0613546
96	135	273										0.0721889		0.0253027
84	126	279										0.0510776		0.0719647
75	123	282										0.120833		0.0249862
66	126	279										0.0102046		0.0776932
78	174	282										0.0628318		0.0459273
117	177	288										0.0584955		0.110882
132	174	285										0.0455911		0.0715955
138	144	288										0.00581898		0.0154168
132	120	297										0.0560628		0.0905968
144	105	294										0.104948		0.08486
129	78	297										0.096295		0.0803149
126	99	300										0.102755		0.0554523
132	93	297										0.0808073		0.0477236
135	123	297										0.0325661		0.010996
153	153	303										0.02558		0.0604993
159	171	297										0.0608974		0.0213968
159	153	294										0.076344		0.0718913
153	198	297										0.0699884		0.0750418
177	213	297										0.0999163		0.0655435
135	150	306										0.0589089		0.00758154
105	156	300										0.103502		0.0599546
138	171	300										0.0617943		0.0602426
171	168	303										0.0821497		0.0346589
135	165	300										0.0825863		0.0109952
75	165	297										0.0217397		0.0591466
45	153	306										0.0571597		0.124053
354	147	306										0.0631312		0.0511732
306	141	309										0.00551572		0.0986709
315	150	318										0.0698182		0.0989937
330	156	315										0.0188556		0.0349278
6	150	315										0.0451868		0.0295242
48	150	318										0.12372		0.0804113
75	147	315										0.0600767		0.0668703
78	150	309										0.168238		0.1172
123	147	315										0.0769554		0.081043
132	144	321										0.0835281		0.0824125
144	147	330										0.196037		0.0403055
147	150	333										0.0439325		0.0713124
150	147	339										0.0376827		0.0164643
153	147	339										0.0641381		0.0544951
150	150	339										0.039064		0.0809856
147	150	342										0.0547608		0.0510599
153	150	342										0.0389756		0.00860584
150	150	351										0.0714069		0.0474356
150	150	6										0.0818278		0.0241274
165	150	18										0.0932508		0.0563228
114	150	30										0.149267		0.0169557
96	150	42										0.066456		0.0896812
99	150	60										0.0606636		0.0673319
120	150	63										0.0260482		0.0935424
153	150	87										0.132214		0.0165805
153	147	87										0.0909111		0.0434688
123	147	72										0.156566		0.0227726
126	207	84										0.0718211		0.00671652
150	159	87										0.0223686		0.0885864
150	228	87										0.05499		0.0447064
120	213	72										0.157642		0.0865301
150	204	48										0.035248		0.0517292
177	201	54										0.0495283		0.143056
150	207	66										0.0314095		0.0940907
120	207	78										0.0495545		0.0996263
183	210	84										0.118558		0.0891994
204	213	81										0.0638519		0.121757
180	225	90										0.0512429		0.0472481
117	258	78										0.0682814		0.10124
57	261	78										0.132628		0.0695005
30	255	84										0.102664		0.0851701
357	255	87										0.0403717		0.0394887
309	264	90										0.0133575		0.0166223
312	267	90										0.0554568		0.10775
309	291	90										0.0688906		0.0862697
318	348	78										0.0211695		0.0509513
333	87	69										0.0308544		0.151155
324	156	51										0.0411894		0.0116094
327	216	24										0.0808559		0.147335
348	294	3										0.0870648		0.0807029
315	354	15										0.0353968		0.0193383
303	156	30										0.162573		0.0591703
267	210	36										0.0292268		0.056543
240	267	42										0.0243721		0.114546
207	327	51										0.0392234		0.130223
213	72	54										0.129215		0.128891
216	192	45										0.0363245		0.0650192
228	243	48										0.200101		0.117113
246	330	45										0.102829		0.0252875
252	78	63										0.0561919		0.0603062
270	177	75										0.14156		0.0400922
294	222	87										0.0874239		0.0361811
309	243	90										0.0583479		0.108152
327	267	84										0.0205349		0.0575387
27	282	81										0.0920445		0.13567
57	321	90										0.0983045		0.12701
78	33	90										0.0700134		0.0362974
117	165	93										0.0805941		0.0910086
168	225	96										0.0696521		0.099443
171	234	87										0.0555332		0.0729238
126	249	75										0.061733		0.0749232
96	285	69										0.135478		0.0229795
114	312	57										0.0713502		0.0293823
171	15	39										0.11807		0.0130885
186	132	21										0.053322		0.0664388
171	201	33										0.104118		0.053038
171	228	48										0.0281542		0.0191661
159	273	51										0.0921711		0.0684741
177	312	36										0.0809232		0.0321142
183	24	45										0.0607043		0.0678292
180	162	45										0.180313		0.0453028
153	225	42										0.0267457		0.0338028
147	249	36										0.0867885		0.0266053
183	261	30										0.0951795		0.0627207
171	270	27										0.161607		0.108044
156	330	42										0.059644		0.0765413
171	87	42										0.0967652		0.0611029
210	165	30										0.0909788		0.106983
219	216	39										0.0982239		0.0641878
243	255	33										0.0778241		0.0485465
279	273	60										0.0142459		0.03754
294	297	57										0.097834		0.0478357
324	15	63										0.0745382		0.0194013
357	144	72										0.0854919		0.0685128
33	192	72										0.0393108		0.0382692
42	234	135										0.111386		0.00746797
60	279	117										0.142745		0.0160541
60	309	123										0.087497		0.0322357
255	21	120										0.0782419		0.105122
255	132	114										0.0319745		0.0291425
258	183	117										0.142626		0.0994479
270	279	126										0.0615064		0.0340702
267	168	138										0.102783		0.047975
249	219	141										0.0763775		0.0659062
249	285	150										0.0559588		0.0772654
255	327	159										0.0547763		0.0483696
264	12	183										0.0846226		0.0745901
267	117	204										0.0860235		0.0895536
291	189	231										0.0164166		0.0413872
306	246	258										0.0837138		0.0310161
336	312	279										0.0446859		0.0574942
318	333	294										0.0964508		0.0247844
258	15	306										0.0471325		0.0937442
204	123	312										0.0132168		0.0570349
138	165	312										0.071125		0.0139644
45	201	321										0.0958863		0.0408595
348	234	309										0.0768127		0.0490984
300	270	297										0.0812341		0.0394071
264	309	288										0.105297		0.0500782
249	12	282										0.0357724		0.052402
219	117	270										0.0678189		0.0601673
150	171	270										0.0410289		0.109547
93	231	273										0.050149		0.116144
33	279	267										0.129775		0.0733395
339	297	276										0.00867702		0.10799
294	324	267										0.14249		0.1077
297	6	270										0.0953649		0.024386
288	105	258										0.0781233		0.0172513
291	153	246										0.107961		0.0771666
318	201	231										0.0542408		0.0588588
336	261	222										0.0648626		0.0495467
357	306	213										0.143705		0.0709736
24	348	207										0.0759545		0.0963523
9	87	213										0.0283561		0.0232346
291	180	207										0.102836		0.11228
207	228	204										0.0900888		0.0825961
144	279	198										0.179427		0.0589591
48	336	207										0.05707		0.0852768
333	39	222										0.120063		0.0765196
276	150	240										0.124784		0.0439357
246	225	255										0.204451		0.0737983
231	276	270										0.0476242		0.00914542
195	330	285										0.0314175		0.0857213
225	12	285										0.0258685		0.0809024
222	123	276										0.051937		0.0712961
192	183	273										0.0671998		0.0924791
183	231	270										0.102868		0.0912868
138	288	264										0.0879951		0.0518597
114	333	258										0.175772		0.0394523
138	69	249										0.0371226		0.0974435
162	150	234										0.132479		0.123206
195	189	210										0.0538558		0.0665514
213	213	210										0.114622		0.10098
192	237	243										0.0604377		0.0672115
90	261	264										0.0671863		0.0328746
357	285	264										0.0384722		0.0415848
285	303	267										0.0122768		0.0786683
240	354	267										0.0551779		0.0640053
249	84	273										0.117732		0.0803702
252	117	279										0.111254		0.00977849
255	141	291										0.0958839		0.0193234
297	162	291										0.0609609		0.0864959
339	156	288										0.0900773		0.0236661
21	135	291										0.105774		0.0898488
42	153	294										0.100019		0.0993946
69	156	297										0.140202		0.0205906
135	138	294										0.0604992		0.0514293
183	114	294										0.0126826		0.0722928
192	114	288										0.0622143		0.150581
168	108	285										0.056948		0.0538657
153	117	282										0.0566184		0.0351324
174	117	279										0.112845		0.0494397
195	117	273										0.0515169		0.0263867
195	111	267										0.0298224		0.045917
204	114	255										0.0316989		0.037366
237	102	255										0.0945835		0.0745103
282	105	255										0.0998723		0.12148
306	105	252										0.104828		0.0606309
348	126	252										0.0688008		0.0806156
12	135	258										0.0522398		0.0714907
39	141	264										0.0535396		0.0148682
75	138	267										0.0433373		0.0897635
126	135	264										0.0151482		0.0608972
165	144	270										0.0263641		0.0218444
165	156	264										0.0997742		0.0931382
159	138	255										0.0373055		0.0380335
165	141	246										0.0311668		0.088681
174	147	243										0.118078		0.0363268
183	135	243										0.0539985		0.0869113
171	123	255										0.0692841		0.0573921
180	96	261										0.023749		0.0896903
180	81	252										0.0640057		0.0203004
168	84	249										0.0228298		0.0391196
198	75	246										0.104995		0.0314861
225	69	255										0.0508158		0.0510725
249	57	255										0.12454		0.0139335
279	54	270										0.0247407		0.030291
339	48	279										0.106366		0.0370818
15	51	276										0.13983		0.132755
63	51	282										0.0464317		0.0536101
108	45	279										0.0275888		0.0023544
180	63	288										0.0618156		0.0496167
219	78	288										0.120492		0.0860338
252	78	288										0.0571319		0.0417409
300	75	288										0.055671		0.073219
336	72	282										0.0449895		0.0515914
6	87	279										0.0435516		0.0798171
45	102	282										0.0616054		0.0434371
66	96	264										0.0475868		0.109885
90	84	258										0.114641		0.0607153
108	69	258										0.0798047		0.0103368
111	75	273										0.114874		0.0619222
114	90	300										0.123918		0.0332331
111	75	294										0.00541408		0.0350263
123	90	285										0.0840009		0.0586315
111	90	294										0.0351161		0.0790893
111	81	300										0.0725562		0.0636167
138	93	291										0.105561		0.124386
138	111	282										0.0752206		0.0263222
138	114	297										0.0497918		0.0436335
156	108	306										0.0404599		0.0273336
156	105	300										0.0222996		0.078101
165	117	294										0.0183411		0.0580944
168	117	282										0.0303638		0.0387203
171	132	261										0.0385418		0.0399995
153	150	252										0.0632926		0.0382801
69	177	258										0.0495344		0.0203008
27	201	267										0.0767641		0.0499656
0	207	273										0.0627556		0.045246
333	234	282										0.121939		0.0496599
357	264	288										0.130188		0.037997
45	312	297										0.0859003		0.0252352
84	27	303										0.10371		0.093849
108	165	309										0.0322424		0.0740504
129	219	315										0.0651171		0.114777
141	294	333										0.0567309		0.0676458
147	324	330										0.111206		0.136039
159	27	333										0.0176757		0.0861932
174	114	339										0.0417152		0.0267107
177	180	339										0.094468		0.0687734
156	231	336										0.0430938		0.0283065
144	279	333										0.106552		0.0644748
165	309	327										0.0312869		0.0389987
171	345	300										0.0148305		0.0588264
150	84	288										0.0551325		0.066037
120	138	276										0.0735846		0.0671997
120	180	276										0.0612464		0.0634712
144	207	291										0.134436		0.053807
192	207	294										0.0726151		0.0895163
168	210	303										0.0179673		0.0697262
78	231	312										0.0775316		0.110491
18	258	333										0.106912		0.0697742
330	276	6										0.0221406		0.0195409
300	303	0										0.1451		0.0639997
273	351	339										0.0681813		0.023449
285	81	342										0.0341617		0.0144554
276	174	0										0.0262988		0.0297733
243	204	6										0.0401434		0.0597761
189	234	357										0.080928		0.0658478
132	264	342										0.0813783		0.0824371
78	282	336										0.0269958		0.0725735
66	306	339										0.015779		0.046377
33	27	330										0.0236076		0.0500989
3	120	333										0.057368		0.0695323
21	177	336										0.0345587		0.0926276
57	186	342										0.0482916		0.0141958
81	192	345										0.050861		0.108826
81	195	348										0.144049		0.0726397
90	195	351										0.038802		0.0567571
102	192	357										0.0745489		0.0697345
105	183	0										0.0176378		0.0725791
105	186	3										0.0514723		0.0353018
117	195	3										0.0120466		0.0523585
120	189	357										0.0596502		0.0811976
111	189	15										0.0498703		0.0214327
108	183	42										0.0886112		0.0342638
108	177	81										0.137448		0.0346425
93	177	96										0.0317171		0.072637
81	171	96										0.108011		0.108846
72	159	87										0.0743383		0.117287
57	159	84										0.0684532		0.0618552
66	144	81										0.098008		0.0868383
69	150	81										0.0580554		0.0952287
72	156	81										0.103109		0.0503571
78	153	69										0.0391292		0.0184761
84	159	72										0.0853312		0.149585
93	156	78										0.0911428		0.0265945
105	147	81										0.104691		0.0777988
123	156	84										0.0428146		0.0910055
117	162	84										0.0566542		0.0439655
108	180	96										0.0614203		0.106953
114	192	99										0.0544277		0.0941327
123	180	102										0.037382		0.0281823
138	186	114										0.0451354		0.0517181
135	192	117										0.0354295		0.114513
135	189	114										0.0490904		0.074356
135	192	120										0.037625		0.0904034
141	204	129										0.0268345		0.0292584
144	201	135										0.0601689		0.0322118
138	192	135										0.0338535		0.0935213
135	165	129										0.0550093		0.0679945
147	150	129										0.0607073		0.0814153
153	144	120										0.0564397		0.0955531
126	150	123										0.0356571		0.0301263
81	159	135										0.0598912		0.0690115
48	171	141										0.0702611		0.0239553
54	168	144										0.0978247		0.0824963
66	174	144										0.0481762		0.0517136
66	189	147										0.0308288		0.0349436
81	198	144										0.0378522		0.0149809
96	219	153										0.109109		0.0339903
120	225	153										0.111921		0.0625782
156	219	159										0.113907		0.0500585
156	231	159										0.0825841		0.0432036
165	240	159										0.0760775		0.0608874
159	252	156										0.0324405		0.0787906
108	288	165										0.132841		0.0482501
30	351	171										0.0685123		0.117344
357	111	174										0.0459675		0.041975
348	198	195										0.131492		0.07781
351	261	213										0.0438625		0.0919411
3	300	240										0.0705642		0.0716619
12	330	261										0.0947673		0.036717
9	27	267										0.096338		0.0612877
342	126	264										0.0351721		0.1258
330	174	258										0.117478		0.0708952
342	213	252										0.148504		0.0396877
324	246	240										0.0741103		0.0659791
261	270	219										0.0182501		0.0540424
177	291	222										0.0395872		0.038404
87	303	243										0.063189		0.0378764
21	345	264										0.0143413		0.0134671
3	69	252										0.0913157		0.0871337
342	132	249										0.124995		0.099373
18	174	249										0.0722907		0.0564583
75	177	255										0.0927351		0.0956409
102	174	258										0.0568247		0.104068
126	162	255										0.113538		0.0829219
147	135	258										0.0903633		0.0317819
168	159	264										0.0406762		0.0607861
168	156	267										0.115276		0.0375566
159	162	270										0.0331888		0.051245
162	159	273										0.078155		0.065602
162	168	273										0.0399028		0.0475739
168	189	267										0.143764		0.0820637
171	198	276										0.10866		0.0126222
180	189	276										0.0412516		0.124846
186	189	279										0.0306184		0.0976636
216	183	282										0.0440676		0.0323395
249	162	276										0.0254715		0.056288
276	153	261										0.0452364		0.0821649
285	141	267										0.0541375		0.0486515
303	141	282										0.0280765		0.0542248
312	156	303										0.058708		0.034202
336	165	315										0.0744755		0.0720033
354	171	303										0.0550719		0.0538137
18	165	294										0.0756914		0.0278647
60	174	267										0.115057		0.0578827
96	174	267										0.0287711		0.0864151
114	180	255										0.0911774		0.0758938
120	171	240										0.0790792		0.0731807
135	162	228										0.133692		0.0523059
135	171	234										0.158633		0.0944297
132	180	249										0.0998233		0.121903
144	192	258										0.0627236		0.0366622
147	201	264										0.019794		0.100942
153	204	264										0.0486019		0.023878
150	213	267										0.105337		0.148865
156	219	276										0.123171		0.0201686
162	222	285										0.0435577		0.0556218
165	249	279										0.0952448		0.0602603
162	276	285										0.145385		0.011761
162	285	288										0.152437		0.103509
168	303	297										0.102315		0.0521568
162	345	303										0.118548		0.155878
171	24	300										0.0402768		0.0662662
186	138	294										0.0403539		0.0645444
192	177	288										0.110895		0.0380531
189	210	288										0.0511531		0.0888312
189	228	288										0.127208		0.0830036
195	267	288										0.154519		0.142944
210	303	294										0.00812765		0.0531778
231	342	294										0.127076		0.00620856
273	57	300										0.07605		0.0500289
306	159	303										0.0693028		0.0377187
312	216	309										0.0477397		0.0284152
333	255	309										0.047984		0.0618247
18	279	306										0.0113289		0.0779952
63	303	300										0.0117319		0.0918153
108	345	303										0.0136802		0.0220768
165	51	300										0.13707		0.0644828
183	144	294										0.0348263		0.015508
168	177	279										0.0984296		0.100865
156	198	273										0.0213433		0.0645735
171	192	288										0.112699		0.0445547
183	180	294										0.141769		0.0555675
180	177	294										0.0773397		0.0665381
168	165	288										0.173538		0.00865754
174	168	294										0.115588		0.0138955
180	174	297										0.0882693		0.0601278
183	180	303										0.0938418		0.102225
147	177	300										0.0353195		0.0408663
99	168	303										0.017575		0.0381562
60	165	315										0.117517		0.0852359
15	180	315										0.0435777		0.0612721
351	180	312										0.0144916		0.0751752
351	198	309										0.134668		0.0538613
348	192	321										0.107597		0.108645
345	192	327										0.0855712		0.0533099
318	186	327										0.130136		0.0756183
267	189	339										0.218259		0.0952646
210	183	351										0.0186217		0.147473
144	180	354										0.0886853		0.0571249
63	195	351										0.060102		0.00820093
30	180	339										0.093835		0.0662086
351	168	333										0.0171185		0.021992
297	153	336										0.13443		0.0131121
273	159	336										0.0319875		0.0488109
279	162	342										0.0419955		0.0531674
273	159	9										0.0164416		0.0397656
219	150	39										0.129982		0.0246355
168	144	63										0.0540982		0.0402414
90	141	90										0.112357		0.0475506
39	144	93										0.109599		0.024567
3	162	102										0.0408271		0.0496039
300	174	90										0.0279087		0.00144493
249	180	87										0.10646		0.062707
213	189	84										0.0588804		0.0502144
129	195	75										0.0952136		0.152191
51	201	84										0.0312795		0.0345893
354	222	90										0.0663346		0.0215713
300	240	87										0.0446948		0.0233303
225	264	84										0.0245183		0.0430322
132	321	81										0.00787742		0.068991
54	42	81										0.0273217		0.0385465
354	171	90										0.0796717		0.0777629
330	255	93										0.0800688		0.0748682
291	324	111										0.11187		0.0954177
285	45	126										0.0535143		0.0104984
297	171	129										0.0232605		0.027547
309	240	138										0.102395		0.131427
318	294	138										0.112727		0.0990806
336	333	138										0.0314392		0.107567
0	27	141										0.0378821		0.0403047
36	141	150										0.109841		0.0381305
69	171	153										0.0477137		0.0693876
99	198	144										0.122175		0.0328201
114	243	144										0.152984		0.0392601
132	282	141										0.0510847		0.0579176
159	315	135										0.0303947		0.0371873
165	351	132										0.0243231		0.0595783
180	45	132										0.11842		0.0822864
192	114	135										0.0568818		0.109295
207	153	138										0.0483394		0.0755626
210	165	135										0.141364		0.0443288
246	168	138										0.0540467		0.0395717
279	159	135										0.0981144		0.104657
315	144	141										0.0434853		0.123666
0	147	144										0.0224337		0.102172
45	156	150										0.122722		0.0503445
75	183	150										0.0701704		0.0788299
120	135	162										0.0865571		0.0720791
165	90	165										0.0570891		0.0799981
213	102	171										0.0477498		0.03287
261	114	195										0.0750699		0.0766792
300	120	210										0.0987888		0.0441725
336	123	237										0.118669		0.124514
6	114	261										0.0351039		0.0975265
30	135	264										0.0928959		0.112251
60	135	252										0.0781137		0.0672033
105	141	258										0.081562		0.107981
147	147	267										0.0870526		0.02975
198	138	261										0.0969783		0.027557
225	147	261										0.105218		0.0226251
237	156	264										0.0649919		0.0339619
240	126	261										0.207305		0.049349
240	129	261										0.0408984		0.126204
252	135	261										0.0551253		0.0168562
264	132	258										0.0913573		0.0351293
288	144	264										0.014565		0.136118
321	135	276										0.0490495		0.0365969
0	153	279										0.0978088		0.0748958
33	138	282										0.0999913		0.0421524
24	141	285										0.0149735		0.0729937
348	153	294										0.167922		0.0341763
300	171	294										0.147292		0.0868285
225	156	294										0.0685652		0.0824295
162	129	288										0.0740616		0.0862749
78	123	294										0.115076		0.0312346
30	135	294										0.0841382		0.0832094
342	129	300										0.0563526		0.0290971
300	120	297										0.114718		0.0739245
249	117	291										0.0950318		0.0662901
201	123	282										0.0394185		0.0447439
108	138	279										0.0904797		0.0519989
45	138	273										0.0967887		0.0775889
30	150	267										0.0871467		0.012205
24	129	270										0.0389888		0.0891288
345	123	276										0.0898392		0.126254
273	117	261										0.0882497		0.0775015
237	123	255										0.0143224		0.0556751
207	132	285										0.105764		0.131089
144	150	279										0.0883994		0.0625284
114	165	276										0.0740168		0.0443634
114	159	285										0.107626		0.0343929
123	159	282										0.0758844		0.0453892
120	162	276										0.0563576		0.0404911
135	168	267										0.0332874		0.0593862
144	186	279										0.0567699		0.100093
159	180	279										0.0538963		0.0444407
144	183	273										0.0507198		0.0278518
63	192	285										0.0667888		0.0642047
18	189	294										0.059002		0.00394469
351	201	294										0.0840782		0.0866916
312	210	300										0.0982465		0.10211
252	201	306										0.023481		0.0287879
204	174	306										0.119646		0.0824048
141	150	309										0.0529918		0.0643286
84	132	309										0.0839079		0.100509
36	135	312										0.0735726		0.108267
0	141	318										0.11165		0.0583685
309	147	315										0.062311		0.0861149
276	156	318										0.122584		0.0461233
258	156	318										0.0565414		0.033291
225	153	315										0.107055		0.087882
156	144	309										0.0935935		0.104759
111	153	312										0.0736587		0.104501
81	159	309										0.10433		0.0595605
36	168	309										0.0977873		0.124017
354	177	312										0.0817175		0.038503
267	177	318										0.0857195		0.0776394
195	180	318										0.0639196		0.0231849
105	189	315										0.0602867		0.116182
51	207	318										0.0772577		0.0824545
0	216	321										0.051392		0.0383796
282	216	324										0.0209074		0.0411992
216	216	324										0.0955739		0.103245
168	231	336										0.0743914		0.0474272
96	240	342										0.0971139		0.0737556
66	258	345										0.126599		0.0947365
36	294	342										0.143151		0.0391072
333	330	351										0.0987829		0.0251709
258	57	351										0.10612		0.0234926
231	168	357										0.134004		0.0482974
204	264	12										0.0952023		0.028017
135	309	12										0.0590243		0.0411681
78	3	18										0.120319		0.0523562
30	99	18										0.0703012		0.0218445
342	198	24										0.037758		0.0340878
273	237	39										0.0880458		0.0402409
216	291	48										0.059472		0.0138852
162	333	60										0.143034		0.0420736
81	18	66										0.0620616		0.112905
24	126	66										0.0763446		0.0615628
327	153	69										0.0974762		0.111205
249	180	63										0.121499		0.109535
186	183	66										0.0783911		0.00977909
132	171	69										0.0931274		0.0362653
105	174	66										0.092253		0.0732084
126	165	69										0.0671231		0.0757579
141	174	66										0.0686471		0.0639173
147	156	72										0.0645124		0.0432245
144	156	84										0.133708		0.0869595
141	147	90										0.110211		0.0358864
147	144	99										0.0630586		0.0684642
159	135	102										0.0434708		0.0634791
147	126	99										0.0660582		0.117701
162	150	99										0.0424051		0.052863
183	135	105										0.0976686		0.112394
168	132	102										0.0788753		0.0461899
159	141	105										0.104197		0.05592
195	144	105										0.123089		0.0377973
222	126	114										0.0602262		0.0877288
234	123	111										0.0989799		0.0633781
261	144	114										0.128937		0.00992081
282	132	108										0.119612		0.0868102
303	123	105										0.0383043		0.120672
318	135	93										0.0845792		0.0659563
327	138	99										0.0249477		0.095105
3	120	102										0.0929395		0.0855642
45	96	99										0.0453545		0.0606341
69	84	102										0.0139137		0.0517225
114	108	108										0.044397		0.171039
138	102	105										0.0216637		0.093279
150	108	108										0.0350852		0.0225775
162	120	117										0.0189782		0.0428164
177	99	114										0.116621		0.0300534
174	93	117										0.0888511		0.056535
183	132	120										0.0845729		0.0850014
186	129	117										0.143031		0.031629
195	120	117										0.0248508		0.0169879
204	120	123										0.0215175		0.0830175
264	120	117										0.0424773		0.0355439
318	126	114										0.0650816		0.0151903
336	144	117										0.0158376		0.0450718
0	147	117										0.0396666		0.0554355
48	141	126										0.0785819		0.0436455
102	105	120										0.0186598		0.0448046
147	81	120										0.105501		0.0496215
165	84	123										0.027099		0.0112909
174	96	120										0.139886		0.0387649
189	114	117										0.0630367		0.0246911
210	132	126										0.0838456		0.0457149
237	162	126										0.0153761		0.145225
264	165	129										0.0245172		0.0234427
294	153	138										0.036254		0.114331
324	159	135										0.0551875		0.0662351
3	156	135										0.057329		0.0795246
51	162	138										0.0649521		0.0749732
117	159	135										0.029352		0.0858284
168	159	129										0.082303		0.0795935
204	165	135										0.0718783		0.151804
231	183	141										0.033375		0.092341
270	195	150										0.139872		0.0707248
309	207	153										0.0342903		0.150006
357	198	159										0.0748223		0.0688105
30	129	159										0.0120099		0.0637661
66	78	159										0.0752446		0.0856631
114	69	162										0.0615715		0.0379204
156	72	162										0.0611428		0.0405267
195	81	171										0.0796962		0.0338155
237	87	186										0.0798209		0.0518777
255	78	198										0.0510713		0.0628103
276	81	210										0.030311		0.0889592
291	84	222										0.0846733		0.0463224
312	87	240										0.0638469		0.0726989
354	84	243										0.130065		0.0861213
42	96	267										0.00955937		0.146093
75	108	267										0.0701495		0.0417375
102	135	252										0.109161		0.125967
153	150	264										0.0575573		0.126777
189	150	267										0.0991215		0.0653498
213	141	267										0.13283		0.0197692
240	141	252										0.0733027		0.0809672
270	147	228										0.0523233		0.0553373
294	159	234										0.128839		0.0493173
339	171	246										0.0658398		0.0413497
339	174	258										0.0787384		0.0930421
294	195	264										0.146094		0.0346448
228	216	261										0.0904768		0.0640815
177	234	270										0.141466		0.0384213
123	258	258										0.102983		0.064726
84	297	258										0.0883503		0.0842034
33	327	264										0.113378		0.0398699
18	84	267										0.0844109		0.0783021
21	186	270										0.0599909		0.0470551
30	204	270										0.0716988		0.0522078
6	213	270										0.0898883		0.0741906
318	237	258										0.114077		0.0419561
312	273	249										0.115931		0.041389
300	288	231										0.0557038		0.0457335
279	297	204										0.0115773		0.0297851
237	312	183										0.0735439		0.114777
192	303	195										0.101718		0.0192032
162	261	210										0.0247233		0.0366754
105	291	216										0.065239		0.0625886
51	300	222										0.111112		0.0807038
18	324	231										0.117706		0.0383375
333	327	234										0.0742368		0.0469006
303	333	225										0.0305302		0.0767397
294	348	228										0.11948		0.0788308
252	42	225										0.0615927		0.0924655
192	108	243										0.0746935		0.0164173
111	159	255										0.13953		0.0367812
15	168	267										0.0581279		0.0632893
345	153	270										0.0993405		0.0266337
297	141	264										0.1592		0.101719
276	162	261										0.0799201		0.0634176
282	168	270										0.0598504		0.0569395
282	162	270										0.0603044		0.0731221
252	147	273										0.141514		0.0520319
237	150	276										0.0951825		0.0315489
249	150	267										0.137509		0.0217344
237	174	255										0.0482605		0.0224547
237	150	249										0.00391109		0.0332842
222	168	237										0.0576606		0.0982115
216	123	219										0.0896799		0.0547478
198	102	201										0.0188516		0.0491832
228	90	213										0.0370268		0.0477525
225	84	228										0.107635		0.0531581
222	75	231										0.0254821		0.0289463
207	63	216										0.0806717		0.0938421
207	51	225										0.118084		0.0349751
168	99	225										0.0476812		0.0588013
135	90	222										0.0515965		0.0382557
90	114	216										0.0349318		0.0583982
18	159	210										0.0426288		0.102454
327	147	207										0.100842		0.0777584
243	153	222										0.0603699		0.0460484
198	162	222										0.0802397		0.0586426
99	165	210										0.0982688		0.048659
27	162	219										0.0553023		0.0794668
3	174	213										0.0983291		0.0605605
309	174	240										0.0362771		0.0790066
225	159	237										0.0312976		0.0460441
180	162	243										0.0874969		0.0410189
138	321	252										0.0304333		0.0349446
81	309	252										0.054769		0.0800413
198	321	252										0.0131158		0.113474
123	294	132										0.0970564		0.0520116
66	300	141										0.0544936		0.086479
45	300	150										0.0247484		0.0783596
15	306	162										0.127569		0.0654232
333	306	165										0.0641653		0.0604097
315	294	180										0.0634364		0.0816907
309	297	180										0.00964077		0.133424
309	297	177										0.0457987		0.0873333
324	291	183										0.0942601		0.079908
330	306	180										0.120266		0.01928
330	297	174										0.0744277		0.0758047
345	279	180										0.0697788		0.0467314
351	288	183										0.0343338		0.0722403
6	315	183										0.0838078		0.0664208
351	318	183										0.0556392		0.042291
330	306	180										0.0706405		0.0166889
327	300	192										0.0479857		0.0484644
339	303	189										0.0621545		0.0493727
342	309	186										0.11704		0.0445677
339	315	195										0.121872		0.0710919
333	324	186										0.0435256		0.0797238
348	321	186										0.0191404		0.0472145
333	324	186										0.113805		0.0715362
306	297	189										0.11794		0.0168341
276	270	192										0.0466171		0.147149
255	282	192										0.0340737		0.0854594
243	303	180										0.109121		0.0350619
255	285	192										0.160806		0.0747924
237	294	189										0.0826596		0.0531556
237	273	189										0.0360422		0.0790396
237	303	180										0.0888508		0.0420449
240	285	192										0.0603381		0.0575188
225	291	192										0.0380615		0.0306832
225	312	201										0.0877531		0.0901817
237	336	207										0.0844877		0.113281
225	60	201										0.101027		0.0248364
192	111	195										0.0641694		0.0434396
192	120	198										0.0514622		0.0139637
177	159	210										0.00899855		0.0453456
138	174	213										0.114557		0.063656
114	162	213										0.0429192		0.0469522
123	123	216										0.0210806		0.0835286
108	108	225										0.0323766		0.0459802
99	84	228										0.0449002		0.0897472
117	105	228										0.142704		0.0467474
126	123	234										0.0252906		0.0405121
111	135	240										0.0382542		0.0218435
114	135	252										0.044349		0.0687246
96	141	273										0.00353641		0.0630243
87	135	300										0.0999162		0.00916945
69	117	324										0.0538844		0.124433
27	117	357										0.0855519		0.0559204
24	123	9										0.0812564		0.0765479
18	141	18										0.122127		0.102117
15	141	24										0.029131		0.111351
15	126	21										0.0775357		0.0513497
9	120	33										0.0569614		0.0246299
348	141	42										0.0498618		0.0437853
318	114	42										0.101243		0.0310324
321	96	45										0.0704235		0.0780732
273	66	36										0.0462248		0.0672283
246	93	45										0.0571272		0.0534127
210	93	36										0.0829707		0.0757925
156	87	36										0.0673788		0.0756038
75	87	33										0.189178		0.100858
354	96	42										0.0853855		0.0588891
312	93	45										0.0954867		0.0342965
252	111	42										0.0865392		0.0332997
195	117	39										0.0297112		0.0885714
120	117	33										0.0953701		0.0191166
48	138	36										0.0313966		0.10012
339	126	42										0.10353		0.0422891
279	144	45										0.0555574		0.0857947
249	156	33										0.059963		0.0641271
195	171	42										0.0364821		0.0283081
114	174	48										0.120572		0.0237805
39	186	39										0.0614694		0.0759086
351	195	45										0.13123		0.00816043
303	195	48										0.0683071		0.0521817
279	198	48										0.00355232		0.0781091
255	219	48										0.0245564		0.0713985
219	249	48										0.101058		0.0706992
165	243	45										0.022835		0.0745563
87	276	45										0.104435		0.0302809
39	309	45										0.0529628		0.105587
12	3	45										0.0232716		0.0446512
336	90	45										0.0462661		0.0583921
345	120	39										0.11907		0.104064
354	153	42										0.0229321		0.0724721
342	177	45										0.0646049		0.0381973
342	153	48										0.0942162		0.0532205
345	135	51										0.0640587		0.0744918
357	126	45										0.118097		0.0423377
357	129	45										0.0136713		0.0481052
3	120	39										0.126527		0.0546487
342	132	48										0.023444		0.107652
318	147	51										0.0660313		0.0138298
282	150	57										0.0462924		0.0673723
246	156	60										0.0130348		0.0630707
216	165	60										0.128291		0.076407
171	180	63										0.0727589		0.0370062
105	180	66										0.0150012		0.0810977
18	183	69										0.0594626		0.0803728
321	186	51										0.102435		0.095506
306	198	33										0.044426		0.0351217
309	192	27										0.124817		0.0186577
318	177	30										0.137263		0.104212
321	195	33										0.0854288		0.0452269
321	210	42										0.00702297		0.141697
315	216	33										0.0734592		0.0698236
303	225	33										0.0703309		0.0654325
309	246	30										0.0146313		0.0440787
309	267	30										0.0161736		0.0515221
297	306	36										0.0051623		0.108468
297	30	30										0.0674053		0.0514383
279	144	24										0.0720089		0.0230094
228	210	24										0.0454539		0.0248636
183	264	33										0.0827601		0.0737995
123	273	33										0.0979416		0.0459547
48	282	30										0.136721		0.0269957
18	297	33										0.0488482		0.043305
342	315	30										0.0888738		0.0436989
318	354	30										0.109572		0.0718475
327	66	33										0.0398355		0.100774
330	156	30										0.0274056		0.0587805
333	201	33										0.0841162		0.0275522
333	201	33										0.12953		0.0299582
315	195	39										0.0345213		0.0955655
288	186	42										0.0594306		0.029663
258	186	39										0.0495179		0.0140674
219	186	39										0.0764752		0.0835304
171	192	42										0.0647624		0.0702138
129	189	48										0.0393051		0.0388057
66	183	45										0.108445		0.104286
6	183	48										0.0739266		0.0200599
345	186	54										0.0403245		0.105738
324	192	66										0.0789214		0.0149724
324	180	78										0.0181525		0.0400874
321	192	72										0.0407763		0.0326749
315	186	66										0.142877		0.04911
291	195	57										0.0506355		0.0855712
270	186	57										0.149374		0.0559172
249	177	54										0.0466054		0.0732873
228	153	54										0.0661471		0.132894
177	144	57										0.119564		0.062951
135	132	60										0.0229775		0.0103207
72	117	63										0.0317974		0.0624514
15	135	63										0.0201771		0.0878255
336	138	66										0.129344		0.109703
303	150	69										0.181158		0.0344857
297	153	66										0.0507501		0.0420498
300	141	66										0.0275283		0.03342
285	159	75										0.114843		0.119916
252	159	90										0.0767276		0.10595
228	186	108										0.0333154		0.0825564
174	162	123										0.0595844		0.121942
99	174	126										0.0360336		0.0525559
15	189	123										0.0517616		0.0807392
321	171	162										0.153601		0.125628
294	159	207										0.126383		0.146558
285	156	270										0.0665943		0.0581463
246	150	285										0.0526039		0.0746129
198	147	315										0.00470412		0.0263845
138	147	0										0.0597711		0.065395
57	141	36										0.1309		0.0575555
345	138	54										0.0963333		0.0481654
306	144	54										0.093671		0.0311328
252	141	63										0.0996191		0.152816
210	147	72										0.0426315		0.0359659
147	138	72										0.0898127		0.0248803
66	141	69										0.0849846		0.0721862
330	126	66										0.191295		0.0975061
264	132	72										0.0512062		0.0741039
219	153	75										0.0481288		0.0863535
183	162	78										0.00311268		0.0865984
111	162	81										0.0637618		0.0409311
42	162	81										0.142418		0.0449445
351	150	87										0.0794888		0.0413708
285	150	90										0.0725107		0.136353
258	165	90										0.0775741		0.0830773
219	192	93										0.0868396		0.0734351
144	222	93										0.0429949		0.0528726
57	210	102										0.00662841		0.00593501
330	210	99										0.144785		0.0153064
261	201	96										0.121209		0.0995084
204	210	96										0.0531505		0.0718749
153	222	96										0.0418405		0.106337
57	258	93										0.0580465		0.0626761
348	309	93										0.105465		0.0217682
288	30	93										0.0964154		0.0283256
240	150	96										0.0537493		0.0529084
201	240	96										0.111395		0.105255
111	309	96										0.0405739		0.074337
21	342	90										0.161083		0.0517923
324	78	90										0.0626606		0.0604437
270	189	96										0.0553633		0.0763634
225	258	90										0.0902694		0.0709075
156	309	93										0.116753		0.0379802
72	324	93										0.0974861		0.0123149
357	354	93										0.0410597		0.0601296
321	114	90										0.0361107		0.0409455
273	249	90										0.0796441		0.0785713
228	306	93										0.0122527		0.0409019
189	321	99										0.0117179		0.0400618
102	6	93										0.0493178		0.0777375
27	141	93										0.139782		0.0649313
324	249	90										0.101128		0.0482673
255	330	87										0.0764395		0.0751367
186	69	81										0.100499		0.0809562
123	186	81										0.0795558		0.0729493
33	255	81										0.0920149		0.0461768
327	288	78										0.169002		0.0526247
276	300	81										0.0230371		0.0174221
228	339	81										0.0246993		0.0505595
171	72	84										0.0746782		0.08625
81	180	90										0.0869719		0.0850281
351	216	84										0.0819906		0.0341647
300	246	81										0.0936778		0.124713
240	264	84										0.0503032		0.140653
183	285	87										0.0693847		0.0572023
117	333	87										0.109068		0.0626283
24	51	81										0.116326		0.126359
324	126	84										0.0476025		0.105474
243	168	90										0.0975437		0.0674851
168	204	93										0.086574		0.0869758
96	216	90										0.0288254		0.010434
24	246	87										0.0666216		0.0687473
327	279	84										0.126961		0.096168
267	315	84										0.093766		0.105469
204	3	81										0.0674193		0.0470684
156	111	84										0.0592751		0.0566432
69	165	81										0.0497802		0.0181029
354	204	78										0.125825		0.0743379
288	237	78										0.021897		0.0489086
225	288	84										0.0351109		0.034471
177	324	90										0.0699181		0.108627
111	42	93										0.0974026		0.105195
42	147	96										0.0471609		0.083966
354	201	93										0.0569083		0.0599903
288	210	93										0.0230035		0.0199072
240	234	93										0.0308325		0.0281558
180	267	99										0.0452871		0.0593719
96	300	99										0.101578		0.106242
18	318	99										0.0153643		0.0624804
312	6	96										0.0659711		0.0116388
252	90	87										0.153088		0.105672
207	141	90										0.0831543		0.0722655
138	156	96										0.0380166		0.0637108
63	159	99										0.129187		0.0417106
12	177	102										0.105289		0.0740753
312	174	102										0.0828675		0.0519945
243	153	102										0.0364979		0.0714513
189	162	105										0.0167338		0.118265
132	153	111										0.0565374		0.0780173
54	150	111										0.121634		0.066128
3	153	111										0.0619015		0.0502262
303	129	108										0.0861959		0.108538
234	117	102										0.0712056		0.0343929
186	114	111										0.112094		0.0532878
99	120	111										0.107956		0.112955
24	120	117										0.141363		0.0353477
321	123	120										0.0601848		0.0216796
261	120	135										0.0429165		0.0425335
192	132	120										0.0227416		0.0555852
114	126	117										0.0418458		0.0886335
33	141	114										0.0208807		0.0795151
330	144	114										0.0942537		0.0572625
285	114	117										0.0596277		0.040563
237	129	120										0.06189		0.061854
204	123	120										0.0285583		0.0875303
126	129	129										0.0281652		0.0833647
51	132	126										0.0629582		0.0426367
0	126	126										0.0392568		0.0619713
303	120	123										0.108426		0.0356024
261	123	123										0.125739		0.0612837
228	150	126										0.0986535		0.0526852
180	150	120										0.0868001		0.0977124
108	138	126										0.0105296		0.0845779
33	144	135										0.0567897		0.0522647
321	153	147										0.0834465		0.0609922
261	117	168										0.0569851		0.045558
207	126	189										0.0251226		0.0989286
159	120	228										0.0429413		0.0398114
84	114	270										0.051506		0.0399691
24	117	291										0.0487628		0.132316
309	117	288										0.0854433		0.0223986
237	129	297										0.0402588		0.0438427
204	138	297										0.10864		0.0488637
141	129	303										0.0817551		0.0402885
57	141	318										0.075484		0.0493477
351	138	321										0.0643241		0.0580207
297	141	297										0.0889238		0.0149813
243	153	297										0.0888336		0.0891001
186	150	309										0.0468727		0.0618282
99	159	315										0.116037		0.0498605
30	156	318										0.0253698		0.0154708
309	159	312										0.102356		0.103355
261	150	330										0.110781		0.156059
213	144	333										0.0455628		0.0839039
162	141	336										0.050316		0.131957
102	117	330										0.0199676		0.017945
27	138	318										0.0889224		0.0199713
330	195	312										0.0399856		0.0263304
270	180	306										0.129621		0.0555425
246	168	318										0.0606599		0.0310353
201	177	315										0.070068		0.0867551
153	195	318										0.0446759		0.0501894
99	213	321										0.0852648		0.0239358
51	219	327										0.0668633		0.0131587
12	213	327										0.0854973		0.0393568
327	195	327										0.0245212		0.0645146
288	171	321										0.0600463		0.0157453
258	156	321										0.0252479		0.0695684
231	123	318										0.116132		0.0652603
195	132	312										0.0914217		0.0806649
147	165	303										0.149547		0.0113177
102	156	312										0.0946266		0.0297785
57	153	318										0.0553384		0.0438011
354	156	321										0.0418049		0.0454962
294	162	321										0.0996237		0.0871065
222	150	318										0.0500765		0.044802
210	138	315										0.164123		0.130157
141	156	312										0.0559032		0.0351994
84	147	312										0.0559153		0.0732688
51	144	315										0.0282046		0.117605
9	144	315										0.0111361		0.0468075
318	162	324										0.142126		0.0353894
249	174	336										0.0252265		0.0456368
195	162	339										0.0301246		0.0563599
138	156	345										0.0323226		0.00612489
60	174	354										0.054305		0.0394256
351	201	0										0.0903275		0.126402
288	222	3										0.0132012		0.0798379
225	219	6										0.139604		0.0303689
177	216	6										0.0533105		0.116728
105	228	12										0.0672512		0.0736219
24	249	30										0.0524551		0.0951388
333	270	33										0.0839819		0.0087107
264	279	21										0.0288232		0.0636598
198	330	27										0.0804112		0.0516835
150	111	24										0.0477636		0.105239
57	204	30										0.0452448		0.0305377
354	273	24										0.134743		0.0381334
306	300	24										0.0538485		0.0829633
243	339	42										0.0178417		0.06336
174	72	36										0.0387421		0.056219
105	186	36										0.0241161		0.0260599
21	234	30										0.0746673		0.0379515
342	258	30										0.109302		0.0417125
306	261	27										0.10938		0.0153507
258	264	33										0.0766869		0.0418136
207	285	33										0.0458818		0.0433207
156	315	30										0.0899237		0.0398792
84	348	39										0.0475453		0.0101564
12	72	33										0.154067		0.0370995
327	153	27										0.117264		0.0384223
282	162	30										0.0505663		0.0334598
246	180	30										0.0295477		0.0310984
213	174	27										0.0374649		0.054273
156	210	24										0.100477		0.0923163
87	228	33										0.0943864		0.0491636
30	219	42										0.0751277		0.113699
345	225	48										0.0991964		0.128538
300	234	48										0.071973		0.062827
261	240	48										0.0657703		0.0147888
201	246	36										0.0620984		0.0845679
162	240	39										0.0874644		0.0341924
90	234	39										0.112907		0.0211428
39	231	39										0.097671		0.0389847
6	234	36										0.0444736		0.0612569
321	213	36										0.0138236		0.03132
267	177	30										0.0849639		0.0160647
222	168	33										0.0635869		0.0761906
180	180	39										0.121174		0.029272
108	186	42										0.0532075		0.0311882
42	177	42										0.0454952		0.0258588
357	168	36										0.0418691		0.0540803
306	147	27										0.138006		0.016204
243	165	24										0.0472548		0.0277538
204	192	27										0.0900216		0.0449254
141	183	27										0.083281		0.0137433
66	195	24										0.087881		0.0870854
18	189	27										0.0272815		0.0382716
324	195	24										0.0965961		0.0495303
279	198	27										0.113398		0.0179018
228	192	30										0.0739487		0.0639128
192	180	36										0.0185267		0.0517255
141	165	39										0.0803978		0.0608967
84	168	45										0.0863731		0.0341661
39	177	42										0.0694895		0.0442737
339	195	27										0.170381		0.0984826
294	177	30										0.11297		0.123643
237	171	33										0.0999134		0.0487829
192	186	33										0.0868696		0.0405305
126	204	15										0.139803		0.0450663
63	189	24										0.0693727		0.0388891
0	186	18										0.0300967		0.0356606
318	183	21										0.0756821		0.0116667
258	192	21										0.0354673		0.066416
210	204	18										0.09914		0.0543397
159	201	12										0.0194292		0.0408489
96	192	12										0.0654168		0.0439957
51	207	15										0.0426926		0.101277
9	216	9										0.0919433		0.0811476
327	243	3										0.0502124		0.0647662
279	294	9										0.136828		0.109789
228	3	18										0.0648466		0.0171235
186	150	21										0.0331357		0.0391216
138	255	21										0.0653601		0.0675873
84	276	24										0.0521246		0.101245
39	276	33										0.0170452		0.10499
351	309	36										0.0443926		0.07984
309	3	42										0.0891791		0.155914
255	120	51										0.0624665		0.0282021
231	207	63										0.0659406		0.0677068
183	249	66										0.0601564		0.0590458
120	249	60										0.0467949		0.0495091
63	243	60										0.00242497		0.0477346
6	240	63										0.0788116		0.126839
321	237	30										0.0633105		0.0638558
282	243	21										0.0659605		0.0228111
237	252	18										0.0377022		0.0248911
210	264	12										0.102464		0.0395273
165	267	18										0.0624807		0.116106
114	285	24										0.0519837		0.0506828
75	315	18										0.0501943		0.135823
27	354	24										0.0530248		0.0932244
351	75	30										0.04196		0.0344767
312	138	30										0.117258		0.085519
270	177	42										0.1185		0.103307
234	207	42										0.103708		0.0637852
195	231	45										0.0569363		0.0600106
132	267	48										0.131509		0.100636
72	276	45										0.106921		0.0486969
27	321	48										0.0326381		0.107238
336	42	51										0.0773007		0.0419932
285	150	54										0.071414		0.0412836
222	201	63										0.04488		0.0177869
192	213	69										0.0831684		0.0589264
138	243	69										0.0608492		0.0155121
90	261	57										0.0890626		0.0466742
48	297	60										0.0792418		0.0478398
9	345	60										0.0798362		0.0438697
321	126	54										0.028116		0.106587
279	198	60										0.0526774		0.037789
240	237	54										0.0140271		0.078905
213	282	48										0.0481034		0.0661835
177	330	54										0.0910879		0.0199277
114	54	69										0.0233378		0.0486579
72	141	81										0.0156237		0.101799
24	198	66										0.0311117		0.0399583
342	270	54										0.0865177		0.0354329
312	300	51										0.127187		0.0898795
309	345	30										0.0756714		0.0856717
300	81	15										0.102666		0.0811976
309	186	9										0.0124664		0.0503896
309	246	3										0.08535		0.0699062
315	291	12										0.0291071		0.0836506
321	306	21										0.109551		0.0329439
318	345	36										0.0665882		0.0544569
324	84	45										0.0794182		0.0620922
336	189	48										0.0724163		0.0289967
336	222	42										0.130466		0.0449553
339	243	48										0.0514278		0.0631174
354	258	45										0.0380943		0.0605332
0	264	48										0.0268146		0.0623158
27	273	45										0.0979153		0.0429402
27	300	48										0.0674362		0.0863794
51	330	63										0.0881329		0.104564
69	9	84										0.115383		0.0819207
84	90	78										0.054639		0.0683081
120	117	81										0.0317994		0.0790307
123	144	72										0.076395		0.1392
105	144	60										0.114211		0.0537165
123	159	66										0.143216		0.0350125
120	168	51										0.111944		0.0250589
117	162	60										0.066736		0.0837869
144	159	60										0.0792989		0.0119134
150	174	60										0.111644		0.0877537
159	183	69										0.0197004		0.10219
144	174	72										0.0496162		0.104153
183	165	72										0.169743		0.0804487
195	174	69										0.0824543		0.0345365
222	195	75										0.0799952		0.0413279
249	195	75										0.0639398		0.0916285
273	183	66										0.0887979		0.0422249
306	156	75										0.0402087		0.0709469
342	165	96										0.0562261		0.0330532
6	165	99										0.0811738		0.142498
27	153	90										0.0481615		0.0389816
69	171	99										0.123882		0.0757982
132	186	87										0.0497982		0.0852013
171	180	84										0.0183676		0.0348362
198	183	78										0.0458969		0.0678388
225	186	78										0.0290509		0.0580713
255	177	90										0.0811584		0.0416848
276	168	99										0.0697017		0.109267
333	147	93										0.126505		0.0407296
351	168	87										0.0289842		0.0279738
3	174	99										0.0348925		0.0685086
9	159	105										0.0526942		0.0669011
12	153	99										0.0543925		0.0202772
18	177	99										0.0556975		0.0468471
18	183	102										0.123721		0.12273
48	189	111										0.00606126		0.0358739
87	183	120										0.0595514		0.103158
126	168	132										0.0128951		0.0410842
153	177	126										0.0477998		0.137488
156	186	132										0.103429		0.0542033
180	192	165										0.124467		0.0704224
192	192	201										0.0174812		0.0643617
210	183	249										0.0167261		0.113993
225	177	264										0.0509894		0.0353035
255	183	279										0.136918		0.0657344
303	195	291										0.0342479		0.0771102
333	192	291										0.0903768		0.141384
15	177	294										0.165541		0.0888053
60	189	306										0.0976166		0.0673339
117	195	312										0.0821844		0.0374746
189	180	315										0.110675		0.113854
237	159	321										0.0894768		0.0496576
270	141	327										0.125562		0.0477043
321	156	339										0.0636571		0.0168383
351	162	354										0.145046		0.0331395
18	153	15										0.0835327		0.014907
60	180	39										0.0944462		0.0497256
108	180	60										0.0417054		0.0618896
123	159	60										0.0424484		0.0167081
192	177	63										0.0185989		0.0106249
234	186	78										0.0255171		0.0593597
276	198	81										0.0909432		0.0915419
327	228	78										0.11831		0.0585536
348	246	72										0.0403517		0.0695271
27	273	90										0.0582957		0.0496659
57	303	90										0.0340355		0.0576415
90	0	93										0.0467273		0.0594558
147	129	87										0.0646066		0.113154
192	201	102										0.0458282		0.0643653
228	261	105										0.120066		0.0863449
279	294	99										0.0751619		0.0956034
309	315	99										0.0605574		0.0336188
330	54	105										0.0689829		0.0591229
15	153	105										0.00818394		0.09084
30	198	96										0.0608286		0.0625933
81	222	93										0.0138001		0.062367
135	246	84										0.0857898		0.0504932
192	252	81										0.0839365		0.036834
249	267	84										0.054678		0.0740902
282	273	90										0.0950822		0.0785068
339	285	81										0.0559791		0.0919443
3	309	99										0.0289731		0.128178
42	0	102										0.0804181		0.0764888
99	93	114										0.154986		0.0478471
159	153	108										0.0418809		0.0890373
195	198	111										0.0717846		0.042658
252	231	108										0.0837157		0.0194174
306	237	114										0.0573521		0.0347009
348	258	117										0.0629851		0.068724
12	294	123										0.0874145		0.112304
48	324	114										0.0501659		0.0694152
69	36	117										0.0645724		0.0446305
144	153	114										0.082349		0.0894012
177	198	123										0.0048047		0.112876
204	204	123										0.0803906		0.0411305
207	237	123										0.0703724		0.0715707
213	270	138										0.0279436		0.127768
222	282	135										0.0558643		0.0473735
207	303	141										0.077172		0.0908277
216	12	138										0.109676		0.0583381
237	150	147										0.125652		0.0115532
246	189	153										0.111039		0.0396857
282	228	153										0.112519		0.107901
303	255	165										0.160891		0.0474791
324	264	168										0.11689		0.116478
345	303	171										0.118593		0.0978826
354	9	171										0.0637587		0.0584987
354	123	183										0.0797468		0.02702
357	222	180										0.0310383		0.0361718
15	276	180										0.0949872		0.068531
45	306	183										0.147071		0.0939393
69	0	177										0.0597367		0.0268269
102	117	189										0.0113619		0.0287406
144	183	186										0.0669469		0.109538
156	213	186										0.0905931		0.0535381
165	252	180										0.178458		0.0952446
210	297	186										0.102921		0.0266749
249	324	183										0.14598		0.0863751
294	351	189										0.0681822		0.0559641
309	93	192										0.0570445		0.0908906
339	177	195										0.0178755		0.106343
354	237	198										0.123259		0.0734733
21	264	201										0.063996		0.0739345
39	273	204										0.0284232		0.123443
72	288	216										0.0330259		0.0309361
84	318	216										0.0772462		0.0241194
117	15	219										0.0833849		0.115542
150	120	216										0.0689954		0.0645504
162	153	216										0.0714302		0.0751809
171	204	36										0.164579		0.140321
357	93	36										0.0573889		0.0221658
348	135	30										0.0421115		0.0239638
333	156	30										0.127417		0.0190717
348	177	24										0.105382		0.042055
24	168	27										0.00150459		0.0671263
36	171	33										0.0734834		0.0861808
36	180	39										0.0962443		0.061803
36	180	45										0.124687		0.0522348
39	168	45										0.0715358		0.0420842
90	174	54										0.0889412		0.0991335
129	165	66										0.080378		0.0456253
141	162	72										0.106757		0.0350868
159	156	72										0.097795		0.0394896
165	141	69										0.0963994		0.0320192
153	135	69										0.123793		0.0410559
180	141	78										0.0675358		0.0650277
204	138	78										0.132707		0.031124
231	135	75										0.047452		0.0570731
285	132	78										0.0457657		0.0404169
309	132	75										0.166743		0.0783791
336	111	81										0.0882577		0.0781882
24	114	84										0.0290495		0.0526212
48	120	90										0.0707331		0.048128
69	123	87										0.0817484		0.108517
141	114	84										0.0553933		0.070237
174	123	84										0.0808117		0.0863891
228	120	84										0.020077		0.0489176
297	132	81										0.040526		0.0481442
348	129	78										0.0790766		0.0215657
60	144	78										0.0693445		0.0664904
93	147	72										0.0542936		0.0738738
165	153	69										0.0942223		0.0564566
204	147	69										0.10884		0.0881961
225	165	75										0.0563769		0.0730652
285	171	66										0.00670423		0.0359221
318	168	63										0.106508		0.0429524
12	198	54										0.0911195		0.088622
36	225	54										0.0879621		0.0689068
66	231	72										0.120566		0.0617264
111	231	72										0.0552381		0.0589836
138	225	75										0.111484		0.0976176
183	228	72										0.0862923		0.0827978
207	234	57										0.104751		0.11897
222	216	51										0.0461414		0.0731944
234	171	54										0.0577953		0.051273
288	123	51										0.0392753		0.0246097
324	84	51										0.0239135		0.0873482
18	78	45										0.0931482		0.0822442
48	63	36										0.0513818		0.0256382
75	57	33										0.0577779		0.101791
147	72	21										0.0698536		0.0442978
165	90	12										0.0619031		0.0999981
192	75	12										0.0368725		0.0221018
201	84	9										0.0894368		0.0367808
210	81	3										0.0599113		0.0939905
261	75	9										0.0946361		0.061002
300	81	9										0.170283		0.0729036
339	75	15										0.067388		0.0996803
21	66	21										0.0655812		0.04328
39	87	18										0.111594		0.0205558
63	105	27										0.0269036		0.09772
111	111	30										0.100541		0.0877928
144	123	30										0.0146291		0.0978989
171	135	39										0.0072111		0.0800982
195	144	45										0.0575742		0.0949215
204	147	48										0.105313		0.0651364
258	162	57										0.0384721		0.0626682
303	159	63										0.080255		0.0373473
351	144	66										0.0634244		0.0228648
36	138	72										0.0171512		0.0112716
72	153	81										0.0097102		0.0657296
168	156	66										0.0419562		0.115576
210	165	51										0.00772637		0.125102
285	162	36										0.0231352		0.0472223
336	162	21										0.158724		0.0275501
9	177	15										0.0427172		0.0308244
69	195	12										0.0958205		0.0688902
132	201	9										0.07161		0.0879476
204	201	12										0.0353585		0.0816137
243	246	21										0.10979		0.0605555
297	306	9										0.0174793		0.0512644
321	345	9										0.0425586		0.0692372
339	96	9										0.050892		0.0804499
39	192	21										0.134307		0.0249187
90	273	33										0.150069		0.0644553
183	318	36										0.0799199		0.119936
204	357	33										0.0876279		0.0291253
201	84	27										0.0440538		0.067123
201	180	33										0.0336985		0.0192565
195	222	30										0.0262198		0.0432196
192	261	18										0.101082		0.0843713
189	285	21										0.0308381		0.0374974
189	321	30										0.115441		0.0833678
189	12	27										0.171193		0.0881451
189	102	21										0.10234		0.111598
207	165	27										0.104337		0.0671752
225	177	36										0.0423183		0.0513938
237	165	36										0.0760929		0.0479913
249	147	36										0.0827962		0.0391881
246	153	39										0.0296874		0.0488424
270	150	24										0.0658427		0.0826344
255	135	27										0.066824		0.040641
228	153	24										0.0476078		0.143752
189	171	30										0.137521		0.0213378
117	156	33										0.0992516		0.0152199
45	138	39										0.0569494		0.0456004
351	156	45										0.0609436		0.0263313
327	150	42										0.122442		0.0808244
285	147	45										0.0155502		0.0875128
258	150	48										0.072934		0.0221208
246	159	48										0.116182		0.035382
222	159	42										0.0282281		0.0589524
162	141	42										0.0396858		0.0794584
72	150	39										0.0113018		0.0632469
18	153	36										0.035581		0.0353719
327	135	39										0.0294708		0.0359914
267	120	36										0.0289876		0.0768916
219	147	27										0.0239133		0.0781466
171	141	33										0.102966		0.117764
126	150	12										0.0722754		0.0864058
57	153	348										0.0205243		0.0484377
6	144	342										0.0682921		0.0878963
336	141	339										0.0829574		0.0151605
282	153	348										0.0429953		0.0435161
231	162	12										0.0648859		0.0370799
189	153	51										0.107164		0.0501841
123	159	69										0.150352		0.0786368
30	159	84										0.110305		0.0510546
333	159	96										0.0637523		0.0927906
267	165	93										0.0868681		0.031051
198	150	90										0.13911		0.0216001
126	156	84										0.0416113		0.0136645
48	159	84										0.0296974		0.0405805
354	144	81										0.053453		0.152704
300	135	84										0.119753		0.0613207
252	129	87										0.118771		0.0522596
198	138	81										0.104791		0.100268
129	156	84										0.138762		0.0413202
72	159	87										0.0958951		0.0333727
0	141	93										0.124826		0.0472942
312	141	87										0.0672929		0.0473038
252	135	84										0.0755924		0.0303481
198	147	90										0.0967413		0.0563642
153	153	102										0.0577221		0.059447
63	156	120										0.054887		0.0460993
351	138	123										0.0872063		0.103404
300	144	126										0.0842427		0.102911
222	138	129										0.127297		0.0652213
159	144	132										0.0393658		0.0256955
81	147	144										0.107822		0.123282
12	129	156										0.0423196		0.058639
330	117	174										0.0895697		0.031466
261	96	186										0.0882789		0.0777177
189	102	210										0.0462596		0.0496653
108	93	234										0.110711		0.0747212
30	84	249										0.0770432		0.0269397
354	87	261										0.107074		0.0499331
294	81	276										0.0618796		0.0965872
216	81	276										0.0188081		0.080573
156	96	276										0.0756629		0.135092
108	108	303										0.0456083		0.0670698
33	87	306										0.0491737		0.0224895
345	75	303										0.0339266		0.135834
288	72	312										0.0803946		0.0592742
213	75	312										0.0327018		0.0668885
144	69	309										0.0496747		0.022738
36	78	324										0.0514619		0.0622734
336	78	345										0.066555		0.0460078
264	63	3										0.0868807		0.0598097
201	75	21										0.11462		0.0908725
129	81	39										0.0243128		0.0532741
51	81	66										0.0841574		0.057478
354	87	81										0.0549164		0.0411992
285	96	84										0.086635		0.055982
216	108	84										0.109914		0.0835964
147	129	93										0.0714949		0.0305418
75	144	87										0.0718864		0.071502
9	144	78										0.0601675		0.0299149
309	147	93										0.0480789		0.0803885
249	162	99										0.116014		0.117441
195	162	99										0.107745		0.093267
129	162	96										0.107572		0.114488
48	165	99										0.0968387		0.0487104
339	138	105										0.101156		0.0279682
270	135	105										0.050568		0.0851827
210	135	96										0.0655792		0.017845
153	141	90										0.0700698		0.0342201
60	144	90										0.123179		0.0661681
321	159	87										0.0524066		0.0294216
231	153	87										0.0855782		0.0337045
168	141	84										0.0750584		0.0572791
[truncated: 98,041 more rows]
[truncated: 46 more columns]

## Sheet: Figure 2
subpanel b			subpanel c	subpanel d	p = 0.629 paired t test		subpanel e		subpanel f		subpanel g
circplot pre butterfly 3	circplot post butterfly 3		143.977	Vector length			behavior pre	behavior post	circ plot compass neuron pre (ID 39)	circ plot compass neuron post (ID 39)	circ plot GD neuron pre (ID 35)	circ plot GD neuron post (ID 35)
44817	29038		168.267	pre cond	post cond		125282	9323	105.576	8.98377	53.0088	88.6432
58934	11050		139.338	0.635831	0.664721		135834	3670	113.118	10.2917	52.6828	110.551
83271	12899		162.666	0.458418	0.39905		82090	3477	101.658	11.8781	62.5883	114.362
70511	5578		170.902	0.710004	0.57796		94042	5177	80.9864	15.4723	64.9314	111.721
138192	2711		111.508	0.472691	0.601367		84095	10537	67.379	13.3749	63.0521	114.779
87096	3550		169.754	0.673101	0.744555		51592	10490	75.0048	14.2265	62.5822	101.263
42736	4525		157.641	0.509989	0.545234		49941	8917	99.4742	16.7956	69.3121	95.8289
16363	5203		93.0345	0.763308	0.465358		37057	4628	180.806	14.8497	62.2803	94.9632
201509	14601		143.778	0.683479	0.709957		25726	6943	60.7503	14.338	60.5906	96.4409
120943	7561		179.623	0.47762	0.656531		112009	8023	23.1602	12.5734	59.5705	100.414
6042	3044		69.8714	0.67392	0.415997		77483	8042	19.4374	5.89265	60.4367	98.877
16034	8302		160.971	0.572489	0.566703		8947	3071	60.4317	6.7678	53.8732	89.6409
25715	3613		58.7133	0.439341	0.67617		2965	5467	131.149	5.98485	57.6429	32.6818
1512	10931		95.6542	0.486105	0.309087		1101	40960	189.906	5.75112	68.9293	53.9294
17158	16745		79.1277	0.128062	0.33183		1127	17062	133.081	6.27157	82.4946	57.5934
2520	33436		100.199	0.503876	0.627536		4184	23167	69.8515	9.62078	93.2765	54.9964
234	17677			0.767158	0.103972		2687	3394	26.9764	8.22883	82.5921	71.2423
3292	95619			0.382179	0.483282		6733	45161	132.924	10.2921	84.8636	83.4501
13196	117947						21865	73151	227.417	20.7177	67.1971	68.4212
20140	164513						35153	34275	521.534	119.663	80.1163	62.104
7706	148933						668	63730	569.967	97.5538	94.376	71.275
3278	20732						1250	224271	546.873	134.837	119.502	51.7673
2486	9048						557	249514	99.4858	118.496	139.194	52.3784
1282	50580						435	2493	53.013	0.452432	125.546	59.5701
4201	21551						406	1783	30.4642	4.36008	118.631	45.8732
3060	10199						284	1664	48.6394	13.9063	108.158	62.519
905	2296						374	613	44.5765	16.0374	109.615	81.6235
2907	15852						710	792	52.9659	17.0215	107.441	79.963
907	15729						889	644	87.2726	13.5496	102.923	94.2165
836	4538						608	1628	99.7937	17.0013	108.237	85.7022
1415	35202						739	2296	90.2665	19.1016	118.861	89.7537
6622	10958						556	1109	79.4405	21.3866	99.2526	73.8876
6110	6305						552	974	91.244	18.0662	78.2704	98.7603
11237	8861						5124	2587	79.175	14.6787	54.0737	102.512
8320	7266						52235	2679	69.3089	8.96393	48.3705	86.3315
24422	10947						73843	4930	80.5111	10.3415	50.9789	84.0414
subpanel h
Goal direction (Behavior)	42.412	40.1199	39.8619	41.2696	42.578	43.1684	43.4505	41.337	41.4174	42.1156	43.0093	42.9381	46.549	47.5183	47.8105	50.6442	53.0111	55.9087	59.1993	63.7017	68.6043	67.7025	66.7893	66.0432	66.5667	69.2796	87.3725	137.854	176.879	201.92	211.545	213.412	209.913	210.602	210.573	209.734	211.126	213.069	211.213	209.143	207.499
Compass neuron (ID 39)	225.656	222.39	256.156	212.628	195.346	218.335	192.801	173.585	183.27	200.202	216.578	214.136	214.842	204.887	203.304	203.116	202.239	206.496	206.829	206.94	206.597	204.181	203.351	202.297	201.742	201.317	201.712	203.388	202.086	198.01	189.684	186.678	187.836	184.401	179.123	174.269	167.804	162.108	152.68	145.61	306.74
GD neuron (ID 35)	242.041	243.605	244.423	243.455	251.054	246.018	229.849	68.2974	137.181	248.888	251.893	247.158	261.856	161.961	143.269	122.507	119.399	154.189	150.688	133.837	87.2503	78.9882	70.719	66.3951	63.4622	46.5471	34.2295	31.5028	24.9272	17.1022	28.9554	30.4822	36.2899	39.2506	37.6066	34.946	32.5837	26.1194	33.6242	27.2073	23.3437

## Sheet: Figure 3
subpanel c		stats				subpanel b
Δpfd/Δheading		p = 0.0121				before compass perturbation																																					after compass perturbation
compass perturbation	conditioning	Wilcoxon matched-pairs singed rank test
0.123554	0.884536					0.557129	0.620499	0.993482	0.772892	0.695666	0.673861	0.742431	0.720796	0.679673	0.642281	0.638046	0.60713	0.501607	0.54102	0.412715	0.523666	0.598601	0.517328	0.440482	0.539155	0.523816	0.489104	0.639162	0.606484	0.610608	0.505479	0.502875	0.476942	0.573326	0.794164	0.539699	0.859641	0.542207	0.577571	1	0.501551		0.707483	0.634519	0.876986	0.904133	0.583653	0.715844	0.771675
1.38361	0.666855					0.475615	0.462105	0.589688	0.755001	0.581087	0.753868	1	0.873194	0.698262	0.972954	0.597641	0.711106	0.717281	0.736192	0.687086	0.256881	0.234097	0.25299	0.295918	0.261565	0.178081	0.117136	0.111391	0.136012	0.184848	0.363072	0.436143	0.196519	0.187395	0.246985	0.323167	0.29957	0.337469	0.488266	0.574804	0.438464		0.848407	0.834637	0.789697	0.826018	0.958239	1	0.989628
0.00973118	0.979365					0.668401	0.677445	0.728417	0.75167	0.786101	0.777209	0.800378	0.884602	0.955762	0.961381	0.994555	1	0.849178	0.818485	0.777638	0.802628	0.773355	0.708248	0.68951	0.848863	0.776259	0.813432	0.782847	0.740182	0.579122	0.653708	0.712804	0.665522	0.6743	0.661374	0.622286	0.658161	0.644721	0.610177	0.590993	0.65519		1	0.940901	0.835092	0.918603	0.742582	0.824523	0.874346
0.00660491	0.651963					0.101135	0.0385747	0.0506984	0.0491002	0.0584949	0.149267	0.0167666	0.104794	0.571206	0.230949	0.508377	0.0510027	0.196918	0.231153	1	0.945282	0.454697	0.204549	0.263716	0.219796	0.207284	0.0212928	0.0777367	0.0236669	0.15922	0.04523	0.00968301	0.113707	0.315991	0.056187	0.0444268	0.0418561	0.081981	0.0119669	0.0456733	0.118654		0.103994	0.0593413	0.131048	0.0427534	0.242066	0.474235	0.435263
0.67087	0.663535					0.600595	0.558725	0.611846	0.679053	0.620309	0.686858	0.724617	0.932108	1	0.968899	0.947071	0.908485	0.898005	0.837033	0.843088	0.84265	0.938441	0.973399	0.956988	0.868456	0.850457	0.864382	0.8446	0.837115	0.563488	0.526236	0.649034	0.594019	0.621549	0.647248	0.633696	0.639518	0.63323	0.630925	0.642889	0.573233		0.636337	0.599317	0.647938	0.686878	0.661132	0.709362	0.84366
0.162517	1.68389					0.373326	0.486405	0.476714	0.612904	0.269528	0.363803	0.648722	0.669002	0.686026	0.586305	0.691515	0.69577	0.633745	0.756963	0.764781	0.841308	0.767849	0.603716	0.610314	0.967766	1	0.881261	0.794419	0.312715	0.289398	0.269622	0.279967	0.290912	0.299335	0.342174	0.300264	0.335493	0.283494	0.305741	0.288361	0.375014		0.469676	0.509061	0.573314	0.701097	0.546695	0.719993	0.664774
0.0240757	0.608172					0.217225	0.299227	0.119427	0.330396	0.23225	0.212675	0.706894	0.667916	0.483096	0.533573	0.800306	0.491078	0.730875	0.847683	1	0.883266	0.911109	0.885658	0.849835	0.712996	0.711017	0.769748	0.803971	0.784326	0.768182	0.767527	0.690781	0.532803	0.480653	0.447701	0.374299	0.379392	0.451298	0.369732	0.309916	0.233278		0.290493	0.563951	0.635428	0.626289	0.565263	0.538124	0.227163
0.25756	0.581972					0.573959	0.688322	0.623784	0.635197	0.627598	0.543682	0.660661	0.6511	0.786359	0.80762	0.734444	0.747833	0.739485	0.767539	0.857284	0.680259	0.726076	0.861818	0.808533	1	0.956636	0.961169	0.944372	0.857388	0.839852	0.807497	0.797351	0.785841	0.831133	0.845374	0.693392	0.689135	0.889378	0.901656	0.845624	0.773336		0.813903	0.786127	0.891562	0.933736	0.745033	0.835561	0.919277
0.0183337	0.575174					0.264566	0.284734	0.348932	0.272936	0.525786	0.259907	0.261762	0.422673	0.521904	0.311174	0.280918	0.384227	0.319131	0.328495	0.401549	0.431319	0.420325	0.498788	0.599512	0.653584	0.667378	0.748212	0.748961	0.718012	0.489326	0.503595	0.268185	1	0.902104	0.362551	0.326872	0.323826	0.337742	0.387563	0.325172	0.302425		0.470193	0.510339	0.513415	0.584673	0.524779	0.523344	0.539146
3.32113	1.05526					0.484499	0.453995	0.459218	0.390648	0.36351	0.418504	0.363156	0.442561	0.461591	0.405123	0.413704	0.478861	0.553702	0.54987	0.621557	0.634997	0.422867	0.783329	0.645649	0.609368	0.789833	0.924642	0.771667	0.975057	1	0.893874	0.731142	0.721694	0.876206	0.734088	0.455669	0.521306	0.523302	0.665362	0.691932	0.559493		0.383362	0.425785	0.442011	0.484354	0.417131	0.563641	0.428343
0.148155	0.845233					0.534068	0.438865	0.505805	0.574928	0.642845	0.499649	0.484305	0.742146	0.475144	0.71192	0.818966	0.671989	1	0.479146	0.569246	0.607172	0.641135	0.841368	0.553276	0.823116	0.795103	0.732198	0.720123	0.757538	0.882673	0.950826	0.922891	0.725379	0.55093	0.846682	0.789495	0.562612	0.838865	0.885939	0.871816	0.754502		0.564093	0.938268	0.91012	0.556777	0.442998	0.585371	0.828501
2.14251	0.613381					0.451921	0.45117	0.404489	0.405398	0.540756	0.421759	0.772453	0.761583	0.515137	0.397748	0.614959	0.507151	0.408249	0.535379	0.54638	0.417839	0.524275	0.443921	0.428374	0.872142	0.917099	0.943092	0.962387	0.971464	0.985095	0.995831	1	0.408007	0.428951	0.598256	0.708191	0.939402	0.922484	0.905148	0.54443	0.656701		0.658218	0.607312	0.69252	0.541958	0.54593	0.583219	0.495625
0.109993	0.870826					0.607729	0.563724	0.530012	0.444816	0.623139	0.412196	0.484364	0.674264	0.517475	0.559086	0.553947	0.363406	0.590301	0.618444	0.469366	0.456391	0.420974	0.440993	0.578552	0.73355	0.584984	0.617738	1	0.973321	0.792446	0.795298	0.894314	0.826684	0.694912	0.724691	0.518074	0.594885	0.671046	0.605658	0.734603	0.524724		0.766364	0.85998	0.883866	0.908686	0.930895	0.94299	0.954287
0.0553964	1.02681					0.68856	0.715617	0.800713	0.802056	0.661027	0.703346	0.69043	0.505311	0.56608	0.620289	0.63001	0.672097	0.814113	0.662572	0.667709	0.859521	0.90365	0.856476	0.790852	0.733837	0.751098	0.705573	0.752955	0.713873	0.832914	0.841287	0.876205	0.910358	1	0.768761	0.683674	0.819713	0.851963	0.863976	0.880614	0.844967		0.530444	0.673157	0.915215	0.641045	0.7764	0.751433	0.737461
0.642347	2.41596					0.339208	0.204548	0.231569	0.511529	0.462985	0.202005	0.205613	0.375388	0.358655	0.297411	0.357259	0.213579	0.203076	0.336172	0.318967	0.211706	0.800772	0.700748	0.225093	0.276016	0.794113	0.772158	0.281824	0.463837	0.543118	0.366321	1	0.918886	0.900878	0.901589	0.87305	0.850454	0.783199	0.358381	0.643755	0.549871		0.232842	0.27841	0.233933	0.215299	0.261876	0.269543	0.593759
0.673698	1.62834					0.253252	0.224031	0.414213	0.200947	0.212024	0.213472	0.184899	0.249727	0.283953	0.300575	0.179559	0.195964	0.312528	0.323114	0.233907	0.166604	0.389897	0.272493	0.233706	0.902655	0.897899	0.926356	0.456769	0.346016	0.319184	0.744357	0.728948	0.546334	0.319853	1	0.785439	0.877136	0.694143	0.848022	0.897723	0.526425		0.254832	0.125265	0.177592	0.452996	0.407287	0.139323	0.152787
0.206017	1.05763					0.144529	0.0967593	0.133473	0.351942	0.300638	0.100781	0.0846302	0.297568	0.300312	0.217522	0.330452	0.11318	0.113471	0.328989	0.307614	0.108322	0.607956	0.546489	0.143906	0.223892	0.520874	0.511452	0.128431	0.28036	0.389177	0.182057	1	0.869434	0.84007	0.839203	0.78327	0.748447	0.660495	0.224178	0.4944	0.447355		0.40331	0.377833	0.399069	0.244762	0.207035	0.216039	0.173271
0.484589	0.95188					0.568189	0.587846	0.715837	0.600236	0.549876	0.536371	0.583277	0.513155	0.550864	0.514658	0.568494	0.710331	0.772368	0.404029	0.429059	0.856403	0.496673	0.425661	0.584746	0.484344	0.681716	0.625251	0.499442	0.544452	0.86193	0.899029	0.962507	0.976647	1	0.874955	0.654934	0.695299	0.766251	0.851605	0.718617	0.864625		0.918411	0.929186	0.725263	0.428746	0.323372	0.352833	0.467028
0.353468	0.967361					0.355003	0.801999	0.453441	0.402608	0.411609	0.557378	0.699583	0.321054	0.298672	0.319875	0.396346	0.578159	0.620895	0.433887	0.436172	0.339647	0.412469	0.29381	0.387865	0.313367	0.274087	0.29478	0.267255	0.597246	0.494513	0.465885	0.531928	0.726313	0.339863	0.833782	0.626728	1	0.984332	0.988337	0.939491	0.626012		0.502398	0.551656	0.452063	0.383905	0.394211	0.783272	0.51811
0.397321	0.993921					0.34518	0.928349	0.424841	0.307582	0.342562	0.566636	0.7798	0.317382	0.216079	0.2421	0.210348	0.410581	0.516339	0.320394	0.422298	0.270698	0.396641	0.201123	0.3616	0.209495	0.224279	0.302396	0.197487	0.765201	0.524918	0.39011	0.458252	0.629958	0.308424	0.653444	0.324047	0.809868	0.944991	1	0.951289	0.596796		0.878427	0.956939	0.962388	0.986823	0.994349	1	0.345551
subpanel d			subpanel e			0.902044	0.89818	0.491371	0.5431	0.901628	1	0.777454	0.873607	0.886471	0.555117	0.574217	0.441322	0.44207	0.524498	0.554246	0.404306	0.400227	0.389455	0.505699	0.436451	0.413867	0.427865	0.421467	0.713562	0.822879	0.816734	0.661691	0.425035	0.824197	0.809226	0.490507	0.538452	0.477228	0.805331	0.443796	0.831241		0.398062	0.808897	0.898313	0.911001	0.800161	0.590447	0.697832
HD	GD	stats	HD	GD	stats	0.697378	0.635322	0.648793	0.719662	0.809315	0.907848	0.843395	0.902277	0.966608	0.981737	0.978701	1	0.921956	0.946915	0.953771	0.990297	0.797983	0.611305	0.668708	0.801411	0.651305	0.654107	0.72534	0.699724	0.49664	0.603268	0.617479	0.574757	0.597163	0.618485	0.582646	0.558134	0.561479	0.555561	0.585142	0.652199		0.607924	0.552133	0.59581	0.632337	0.614232	0.652355	0.64649
0.129924	0.724467	p = 0.0106	0.248771	-0.071943	p < 10-5	0.589196	0.624823	0.596893	0.557421	0.604867	0.52303	0.563069	0.972414	1	0.972117	0.946148	0.936803	0.904649	0.854214	0.82315	0.806669	0.703117	0.62923	0.586403	0.61373	0.632428	0.633346	0.562815	0.603729	0.569625	0.578566	0.609096	0.579212	0.523402	0.498941	0.621212	0.66435	0.474594	0.561521	0.525648	0.546826		0.690861	0.830109	0.865098	0.870688	1	0.962559	0.757113
0.765494	0.655113	unpaired t test	0.0638893	-0.0101557	unpaired t test	0.206906	0.164123	0.177745	0.456809	0.2992	0.308989	0.173605	0.206031	0.192478	0.266471	0.251173	0.321771	0.440613	0.991345	1	0.747748	0.312669	0.366247	0.256613	0.340934	0.244998	0.215514	0.306526	0.252892	0.0813117	0.097854	0.137138	0.109624	0.124685	0.162084	0.166293	0.180646	0.145583	0.172171	0.200416	0.192523		0.447605	0.418642	0.432097	1	0.325684	0.294238	0.710037
-0.156019	0.102095		0.184498	-0.054147		0.181118	0.508754	0.556722	0.297229	0.260057	0.234648	0.345115	0.212167	0.259131	0.322954	0.23453	0.234365	0.718686	0.744659	0.743615	0.753774	1	0.605127	0.529845	0.767027	0.716851	0.687771	0.732043	0.697791	0.342401	0.241381	0.301862	0.3914	0.228705	0.190051	0.192157	0.442619	0.512268	0.239822	0.330659	0.38387		0.646117	0.646069	0.427969	0.644097	0.542465	0.45453	0.461949
-0.416259	0.681692		0.177929	-0.0904837		0.130152	0.170808	0.144435	0.450944	0.212627	0.126146	0.347232	0.592622	0.541469	0.544969	0.703053	0.641248	0.672562	0.777459	0.883199	0.57776	0.466078	0.606538	0.704695	0.161846	0.807327	0.677604	0.798323	1	0.819515	0.720134	0.515758	0.592056	0.696568	0.830246	0.607867	0.384436	0.243917	0.393803	0.251918	0.136454		0.598114	0.637891	0.550972	0.569898	0.485146	0.405267	0.397432
0.205528	0.0552487		0.381403	0.185704		0.0859662	0.139272	0.121232	0.416855	0.203474	0.12081	0.326682	0.526704	0.550562	0.474774	0.535595	0.591078	0.728704	0.739145	0.662483	0.500455	0.531662	0.603831	0.737362	0.231981	0.652793	0.643428	0.822377	1	0.852199	0.777994	0.426346	0.548684	0.809551	0.866964	0.563735	0.322883	0.221555	0.364973	0.203246	0.0961844		0.518006	0.590868	0.493564	0.565878	0.500809	0.317549	0.325405
0.0834322	0.244604		0.346344	-0.319734		0.124936	0.195867	0.146516	0.261012	0.249432	0.155136	0.158965	0.0896632	0.719268	0.717775	0.414786	0.219943	0.325504	0.352961	0.220052	0.172329	0.377455	0.506977	1	0.857043	0.860716	0.708508	0.27597	0.364278	0.826826	0.417337	0.505899	0.627607	0.773505	0.718069	0.304213	0.329566	0.433215	0.162433	0.230699	0.129514		0.494051	0.273638	0.218755	0.583699	0.368453	0.0658307	0.109872
0.400885	0.803216		0.304146	-0.137936		0.231634	0.599705	0.187897	0.26892	0.301755	0.24294	0.160681	0.198138	0.265272	0.156377	0.0772897	0.0708399	0.140633	0.209255	0.137358	0.236636	0.0997585	0.83594	0.718363	0.997577	0.978472	0.415015	0.498011	0.998636	1	0.405614	0.442071	0.447741	0.61374	0.630122	0.302033	0.177486	0.169077	0.135616	0.227021	0.182069		0.625046	0.425268	0.182935	1	0.907734	0.796985	0.288447
0.124444	0.574918		0.355734	-0.265395		0.504222	0.512228	0.493075	0.403205	0.501615	0.51552	0.492005	0.521873	0.479474	0.435289	0.458616	0.395252	0.485482	0.628027	0.554149	0.594194	0.31722	0.609637	0.641083	0.390417	0.753199	0.971386	1	0.910179	0.839018	0.77621	0.737728	0.729628	0.697151	0.514405	0.399782	0.450073	0.557269	0.658633	0.639726	0.534236		0.55913	0.512549	0.509047	0.520804	0.449518	0.657467	0.605782
0.639426	0.822868		0.44105	-0.226052		0.314223	0.249146	0.284849	0.213115	0.24739	0.285498	0.270923	0.279831	0.220885	0.226567	0.209746	0.126145	0.391081	0.404955	0.377868	0.362269	0.160086	0.611492	0.733079	0.328405	0.683108	0.877242	0.899275	1	0.958298	0.933851	0.81271	0.57846	0.370807	0.353223	0.407187	0.487883	0.749875	0.515983	0.368117	0.309382		0.365123	0.151025	0.248993	0.108622	0.252947	0.184231	0.214674
-0.0781526	0.309596		0.210491	-0.328576		0.695661	0.744834	0.458097	0.658693	0.561425	0.510726	0.479836	0.669251	0.534121	0.541578	0.424783	0.460173	0.492434	0.531363	0.565887	0.731375	0.731843	0.770754	0.530103	0.87131	0.814227	0.878569	1	0.968449	0.995712	0.988223	0.94054	0.802502	0.863013	0.76939	0.629359	0.576352	0.608343	0.655629	0.664381	0.647525		0.734788	0.870868	0.939873	0.710192	0.902429	1	0.821087
0.326536	0.371489		0.461543	-0.357372		0.740764	0.715767	0.626599	0.735837	0.767185	0.762698	0.693142	0.767838	0.767872	0.606596	0.831405	0.633228	0.509561	0.665817	0.771875	0.651181	0.678055	0.681804	1	0.988399	0.825767	0.817823	0.920593	0.906853	0.883272	0.884948	0.939202	0.947689	0.942241	0.949679	0.938465	0.878761	0.902558	0.902388	0.755397	0.843179		0.850924	0.785205	0.741659	0.757248	0.828942	0.756247	0.76609
0.388309	0.214434		0.00355702	-0.114284
0.243494	0.538913		-0.342275	-0.225169
	0.336374			0.0685913
	0.497896			-0.277007		subpanel g
	0.467279			-0.0537903		HD	GD	stats
	0.602094			-0.439978		153.214	16.5465	p = 0.0005
	0.170208			-0.233222		135.402	56.0575	Mann Whitney test
	0.55989			-0.520232		87.121	2.84714
	0.527171			-0.495965		97.5431	62.5832
						160.911	57.3836
						158.441	71.0247
subpanel f						151.429	61.8495
butterfly ID 13		ID 69				96.8826	66.7529
heading pre	heading post	pre conditioning	post conditioning			78.8278	67.4567
21208	15104	63.441	73.6507			40.186	7.88662
3305	5068	85.3679	59.9522			64.5626	27.7998
24588	1788	48.6325	61.5357			28.9786	68.3528
4933	11744	51.7895	64.4412			23.8227	22.7935
411	50280	72.9841	44.1657				1.87333
1341	100066	59.4322	65.9678				100.886
33431	24441	66.0791	88.2666				43.0087
2939	60172	121.415	49.7878				9.27623
12939	23868	163.583	54.6484				7.85983
2964	65110	152.417	54.9352				5.25385
5716	37562	190.255	32.8251				0.978621
1680	10392	130.907	60.4978
1261	18852	96.0845	108.005
986	26773	154.075	84.8548
4857	7406	142.015	80.8965
4164	4687	172.427	56.6415
3394	18737	67.8216	96.5672
22176	113222	94.6055	45.8945
1640	15260	76.3094	80.7347
3096	2963	79.4571	110.247
17508	9455	83.7246	75.4733
18380	4337	93.8043	47.901
9402	1255	100.143	48.784
14864	203	90.4134	118.277
83612	4858	43.3255	126.894
39159	230	84.0579	117.17
29069	228	75.265	81.0593
57251	7674	47.006	151.729
156504	3470	41.1816	152
36062	5208	47.6567	93.3298
65008	230	65.5598	167.408
20842	104	59.0964	132.403
3686	111	53.7125	168.47
2378	3706	45.2548	118.152
12929	154	112.331	91.374
12723	616	58.2604	57.3571
[truncated: 101 more columns]

## Sheet: Figure4
subpanel a
boxplots		stats		heatmaps
Goal	steering	p = 0.0003		before compass perturbation																																					after compass perturbation
0.153719	0.887751	Mann Whitney test		0.817796	0.788618	0.703808	0.870425	0.536164	0.669525	0.625148	0.916148	0.573154	0.477256	0.437675	0.459267	0.621697	0.454157	0.464698	0.485657	0.381577	0.539208	0.383313	0.775941	0.861643	0.705592	0.395569	0.457528	0.449106	0.479919	0.487668	0.492329	0.437052	0.474305	0.643428	0.690254	0.947783	0.703712	0.479955	1		0.638919	0.62386	0.636491	0.738022	0.75091	0.757321	0.806639	0.746929	0.904761
5.48502	0.351249			0.724075	0.969162	0.988	0.998701	1	0.994259	0.983856	0.970035	0.956803	0.936727	0.919329	0.905612	0.885102	0.59906	0.605181	0.665878	0.800315	0.804014	0.812285	0.556456	0.539349	0.46956	0.717423	0.526937	0.557681	0.502485	0.582033	0.633827	0.653562	0.821458	0.704547	0.837521	0.883509	0.901034	0.705422	0.710461		0.812134	0.696561	0.679747	0.626609	0.7664	0.617262	0.677609	0.689294	0.661959
0.184713	1.58144			0.436582	0.441353	0.426825	0.52086	0.432885	0.446076	0.648669	0.703892	1	0.727668	0.592605	0.601839	0.638482	0.568989	0.606335	0.670721	0.564171	0.687795	0.708052	0.700586	0.562652	0.644908	0.603012	0.594892	0.622384	0.5562	0.529632	0.488139	0.405696	0.382533	0.332004	0.546306	0.410474	0.493905	0.497765	0.514854		0.853155	0.665503	0.69226	0.743425	0.725879	0.657296	0.618853	0.622522	0.71096
0.014251	2.07891			0.44104	0.404536	0.466629	0.386617	0.62419	0.405737	0.439549	0.615298	0.69334	0.382738	0.453609	0.928473	0.617168	0.507705	0.749451	0.644994	0.480194	0.507526	0.994118	0.993043	1	0.970636	0.993456	0.994502	0.617809	0.635419	0.411557	0.9563	0.812928	0.310062	0.520655	0.520476	0.469119	0.423318	0.395265	0.461863		0.828823	0.351657	0.360994	0.571921	0.535808	0.363947	0.405462	0.287488	0.53046
0.0637074	0.991036			0.652533	0.550875	0.688179	0.600754	0.651218	0.628212	0.638756	0.615045	0.790334	0.631732	0.652662	0.481164	0.68737	0.745569	0.663287	0.930116	0.825105	0.610508	0.953864	0.966962	0.851381	1	0.663543	0.619725	0.706625	0.785856	0.719466	0.5931	0.773303	0.78036	0.700616	0.686524	0.533194	0.749038	0.572341	0.595541		0.546397	0.68086	0.932468	0.691921	0.806364	0.835169	0.781008	0.859638	0.860815
0.157812	1.49742			0.569752	0.727576	0.366297	0.72342	0.340616	0.683174	0.872999	0.841807	0.603166	0.6675	0.739242	0.575745	0.853677	0.915914	0.925776	0.902637	0.878077	0.909431	0.847718	0.892511	0.896068	0.902711	0.901362	0.865016	0.933861	0.94538	0.919183	0.962821	1	0.938047	0.911796	0.88955	0.904987	0.795749	0.716294	0.57271		0.923411	1	0.971602	0.973447	0.951106	0.401639	0.998194	0.941088	0.854553
0.0281951	1.07112			0.36175	0.406131	0.566594	0.528471	0.745035	0.409421	0.565297	0.601525	0.666653	0.373151	0.485374	0.875916	0.360294	0.390635	0.616315	0.632927	0.357725	0.359678	0.910879	0.955274	0.978181	0.985945	1	0.997583	0.651048	0.714935	0.417741	0.971644	0.859633	0.40515	0.736556	0.827418	0.641529	0.576799	0.491147	0.426298		0.865291	0.36515	0.664615	0.77835	0.691245	0.449509	0.619625	0.409362	0.791392
8.75775	0.0823953			0.349839	0.325163	0.344105	0.262053	0.335787	0.420967	0.336093	0.434516	0.325204	0.29205	0.285911	0.655133	0.612313	0.459635	0.448784	0.635211	0.687453	0.445452	0.336812	0.384998	0.737548	0.622342	0.609801	0.587004	0.79547	0.960587	1	0.966086	0.819055	0.576988	0.575287	0.357196	0.778737	0.592165	0.37452	0.350225		0.801316	0.896049	0.5988	0.37796	0.207292	0.293378	0.361979	0.224548	0.432854
0.0591941	0.957678			0.632866	0.524037	0.514785	0.573928	0.557627	0.534454	0.516181	0.686991	0.529681	0.733145	0.720328	0.627168	0.603076	0.498924	0.560866	0.57014	0.647402	0.763346	0.616154	0.872855	0.886739	0.828599	0.738246	0.768772	0.935904	1	0.960167	0.797837	0.571847	0.818881	0.792599	0.590983	0.838799	0.853604	0.834463	0.766821		0.692661	1	0.891508	0.749983	0.63509	0.642362	0.910973	0.623567	0.771427
0.81317	0.292607			0.624311	0.530755	0.499766	0.652878	0.645404	0.513468	0.518129	0.824201	0.536683	0.785462	0.729523	0.665864	0.936393	0.500948	0.629797	0.57786	0.67045	0.79789	0.587914	0.878302	0.888025	0.807501	0.752608	0.749285	0.902171	1	0.967563	0.78991	0.551569	0.887852	0.709692	0.559446	0.92024	0.978683	0.974289	0.847457		1	0.490256	0.588873	0.657916	0.529656	0.501462	0.613394	0.940605	0.924755
0.0359145	0.534335			0.579137	0.456248	0.398167	0.354865	0.423684	0.363794	0.39878	0.534799	0.447117	0.476989	0.570096	0.326862	0.717729	0.543642	0.370757	0.380848	0.337141	0.40838	0.472566	0.628071	0.539912	0.489733	1	0.961667	0.64688	0.679893	0.806148	0.726898	0.703154	0.675019	0.481663	0.540176	0.599931	0.547456	0.729299	0.456763		1	0.994711	0.642749	0.668843	0.836991	0.826401	0.586343	0.604911	0.701015
0.140603	0.29586			0.755286	0.916367	0.647026	0.481408	0.34602	0.339773	0.469763	0.323949	0.544855	0.570334	0.627769	0.540924	0.405062	0.458091	0.395965	0.605057	0.464099	0.404954	0.447955	0.340599	0.546948	1	0.999814	0.724766	0.735179	0.401966	0.615468	0.325577	0.71159	0.359192	0.879334	0.913402	0.710965	0.509031	0.304899	0.357631		0.663261	0.577032	0.69543	0.566627	0.470744	0.498051	0.65995	0.609079	0.524842
0.0275937	0.746012			0.852076	0.771559	0.726833	0.689894	0.795847	0.680321	0.742678	0.782736	0.701644	0.774373	0.720362	0.601026	0.675885	0.702805	0.641842	0.655478	0.609199	0.66068	0.758589	0.787354	0.81406	0.789291	0.967456	0.950245	0.839536	0.97781	0.998431	1	0.862348	0.906311	0.782042	0.767109	0.816735	0.796974	0.88688	0.817708		0.761874	0.785652	0.790444	0.802158	0.806068	0.805666	0.80409	0.8033	0.799197
0.438676	0.461047			0.954066	0.948852	0.829489	0.3985	0.278129	0.323315	0.426329	0.247161	0.39477	0.469254	0.716034	0.506256	0.280803	0.322992	0.32623	0.359614	0.243306	0.243738	0.323907	0.216131	0.919467	1	0.999924	0.647692	0.709875	0.342265	0.630289	0.261943	0.6255	0.291483	0.679886	0.747266	0.68422	0.456348	0.239141	0.373446		0.444601	0.443634	0.566716	0.540064	0.450737	0.613665	0.469699	0.450749	0.492965
0.193511	0.60567			0.673531	0.562568	0.449558	0.590141	0.656169	0.492188	0.472277	0.474575	0.544398	0.678945	0.471445	0.499284	0.511638	0.491268	0.471929	0.455611	0.569428	0.417344	0.453629	0.601948	0.502255	0.650668	0.283002	0.456323	0.564605	0.46035	0.906471	0.978954	1	0.942152	0.866823	0.808844	0.808198	0.759921	0.603035	0.548144		0.590661	0.483868	0.542299	0.473436	0.589669	0.6074	0.468452	0.537932	0.670191
0.0978002	0.65694			0.395161	0.642375	0.626909	0.583506	0.224403	0.216538	0.191189	0.224359	0.14126	0.121884	0.134172	0.1486	0.138128	0.155302	0.167391	0.198447	0.133292	0.202013	0.253723	0.397321	0.419886	0.220418	0.228105	0.235217	0.382015	0.653284	0.792536	0.408456	0.332432	0.549892	0.321119	0.543429	0.564745	0.715508	1	0.698305		0.698987	0.732756	0.480183	0.780957	0.800689	0.637644	0.803339	0.734423	0.885079
0.157597	0.665631			0.394752	0.932409	0.440809	0.379629	0.362055	0.47333	0.607039	0.308177	0.306394	0.353293	0.336136	0.475648	0.649197	0.492727	0.536291	0.379798	0.403392	0.28956	0.340534	0.261064	0.279812	0.267983	0.32012	0.65501	0.453009	0.37379	0.473025	0.757351	0.30451	0.744161	0.554847	0.976777	0.993418	1	0.931614	0.548762		0.359654	0.337104	0.394406	0.283361	0.317258	0.335214	0.317518	0.44711	0.820094
0.421316	1.18858			0.369448	0.740204	0.45396	0.402446	0.379739	0.417653	0.603309	0.31704	0.319091	0.358961	0.358619	0.492756	0.610874	0.516247	0.490088	0.383961	0.391633	0.330029	0.331332	0.300535	0.34454	0.291503	0.326734	0.543344	0.388088	0.332788	0.414876	0.684701	0.307667	0.780829	0.56703	1	0.951015	0.943154	0.878752	0.548265		0.404782	0.395807	0.423109	0.351458	0.372465	0.393661	0.391895	0.535924	0.788509
0.149805	0.474876			0.114714	0.577315	0.168624	0.189884	0.183163	0.306312	0.775702	0.0805011	0.15408	0.311369	0.126085	0.0173329	0.0101297	0.00150966	0.00551924	0.00180034	0.000685097	0.0413775	0.0938216	0.0417891	0.0190833	0.029313	0.0319123	0.180905	0.0966551	0.0735695	0.126242	0.576777	0.13712	0.720099	0.453905	1	0.708714	0.629084	0.507174	0.196658		0.154685	0.105873	0.12386	0.0731995	0.172584	0.147842	0.024309	0.203994	0.917572
0.00407725
subpanel b				heatmaps
boxplots		stats		pre conditioning																																					post conditioning
GD cond	steer cond	p = 0.7076
0.884536	0.9202	Mann Whitney test		0.861646	0.934043	1	0.949551	0.961378	0.736321	0.869318	0.871304	0.816945	0.434788	0.551959	0.778653	0.591657	0.810836	0.846865	0.919072	0.976168	0.971769	0.753564	0.575513	0.711587	0.821957	0.777586	0.332219	0.644295	0.701749	0.53552	0.670186	0.591694	0.727684	0.864128	0.694169	0.824276	0.679082	0.798429	0.858124		0.962627	0.997008	0.973869	1	0.947649	0.897542	0.72857	0.720073	0.416484
0.666855	1.09734			0.440789	0.679425	0.142126	0.611664	1	0.70638	0.261915	0.344885	0.356155	0.408997	0.521742	0.946113	0.96992	0.597725	0.337589	0.565812	0.425772	0.275565	0.79735	0.587335	0.2629	0.123787	0.100139	0.718485	0.0278113	0.0859367	0.0569028	0.075028	0.0138383	0.0942217	0.0691591	0.172813	0.36238	0.732225	0.0777137	0.29418		0.118011	0.0934691	0.101458	0.159135	0.048203	0.0757564	0.142492	0.228112	0.0755153
0.979365	1.13549			0.347764	0.607259	0.322729	0.442745	0.860507	0.702765	0.346516	0.513966	0.350412	0.600541	0.561373	1	0.919953	0.69374	0.470917	0.587958	0.638272	0.495934	0.578698	0.396221	0.317259	0.308213	0.301718	0.532201	0.274121	0.255275	0.244798	0.238022	0.231457	0.242598	0.256246	0.324895	0.449613	0.587851	0.311159	0.384576		0.282077	0.291293	0.35718	0.312117	0.383408	0.367183	0.386395	0.298894	0.356851
0.651963	1.03368			0.340228	0.559825	0.270944	0.49744	0.838379	0.695514	0.307779	0.540762	0.356158	0.576213	0.503825	1	0.966467	0.742327	0.522891	0.590629	0.628681	0.425163	0.625672	0.473737	0.290183	0.258578	0.252709	0.64028	0.215684	0.213692	0.182727	0.209139	0.172415	0.209679	0.194103	0.282937	0.385655	0.607032	0.247127	0.37021		0.219511	0.198378	0.20956	0.229721	0.279503	0.266803	0.295253	0.234569	0.255717
0.663535	1.24329			0.547955	0.503306	0.751682	0.856739	0.579901	0.531152	0.620322	0.557252	0.739091	0.825272	0.758583	0.963361	0.955287	0.9584	0.906773	0.769153	0.721935	0.592735	0.668572	0.994957	0.973515	1	0.9921	0.991535	0.855933	0.989747	0.993362	0.97422	0.86396	0.957601	0.897126	0.834071	0.875772	0.708951	0.560475	0.720046		0.546433	0.815591	0.680363	1	0.938245	0.692206	0.38428	0.667155	0.620979
1.68389	1.2835			0.443128	0.512707	0.570898	0.587386	0.527142	0.527291	0.589205	0.561931	0.571004	0.536652	0.594392	0.51434	0.865598	0.803862	0.600875	0.572501	0.612516	0.632113	0.50806	0.563598	0.555973	0.787297	0.88532	0.603199	0.49174	0.835588	0.780356	0.714764	0.68151	0.560249	1	0.4124	0.86617	0.617245	0.490138	0.428932		0.806958	0.672262	0.696012	0.628492	0.781435	0.820786	0.871377	0.737415	0.757481
0.608172	1.19539			0.544787	0.467244	0.745901	0.845751	0.556128	0.480857	0.622696	0.559514	0.724847	0.731678	0.670943	0.758562	0.943398	0.984206	0.78141	0.6985	0.647003	0.515655	0.544048	0.933695	0.911888	0.951863	0.935285	0.993357	0.823008	0.997287	1	0.942133	0.735628	0.913357	0.831197	0.733121	0.886508	0.644099	0.6288	0.77543		0.370641	0.997287	0.542412	1	0.772313	0.359373	0.192767	0.358093	0.409905
0.581972	1.04508			0.614143	0.563006	0.535357	0.620903	0.657269	0.529988	0.551143	0.556665	0.698194	0.489943	0.463639	0.519757	0.895465	0.782929	0.648525	0.683112	0.656265	0.741839	0.621962	0.834483	0.815115	0.994249	0.638658	0.590667	0.940049	0.993714	1	0.754942	0.62728	0.838312	0.689706	0.721972	0.7443	0.691686	0.643337	0.688473		0.804999	0.803779	0.745715	0.683206	0.713944	0.605175	0.769623	0.685312	0.70482
0.575174	0.90838			0.306508	0.225161	0.634982	0.759118	0.401147	0.343656	0.418179	0.370606	0.648529	0.552889	0.553907	0.578272	0.66528	0.737102	0.556496	0.377494	0.391731	0.30755	0.295782	0.974728	1	0.99479	0.962388	0.886094	0.673501	0.874936	0.891443	0.872876	0.662307	0.861639	0.848498	0.72735	0.721611	0.459863	0.400403	0.525026		0.487044	0.855222	0.444364	0.984736	1	0.684517	0.283724	0.699128	0.597188
1.05526	0.743797			0.343339	0.299511	0.650976	0.822153	0.49351	0.487356	0.472273	0.463053	0.530417	0.510319	0.474057	0.526242	0.642145	0.698372	0.572995	0.466653	0.362221	0.38152	0.406619	0.969209	1	0.987695	0.993842	0.986558	0.776641	0.875293	0.893823	0.846633	0.638435	0.83609	0.885035	0.795912	0.712633	0.622451	0.42669	0.412004		0.31474	1	0.440866	0.761977	0.669619	0.297086	0.218302	0.448396	0.39914
0.845233	0.934366			0.435957	0.463149	0.515589	0.546899	0.478611	0.506644	0.516403	0.509079	0.512443	0.46471	0.485979	0.469615	0.735479	0.719659	0.555771	0.457103	0.574929	0.627335	0.480776	0.536497	0.503902	0.720011	0.790783	0.622817	0.465078	0.821935	0.725725	0.650806	0.634159	0.5077	1	0.937488	0.811977	0.574196	0.443485	0.401281		0.891278	0.732241	0.727832	0.652451	0.899165	0.954686	0.927703	0.784583	0.881112
0.613381	0.860068			0.625901	0.717257	0.8128	0.546978	0.53918	0.690954	0.54004	0.455633	0.740467	0.60172	0.524612	0.52114	0.586989	0.587266	0.673069	0.567292	0.600897	0.837005	0.920094	0.916898	0.666419	0.646095	0.763717	0.598038	0.634706	0.945612	0.983337	0.984393	1	0.905466	0.812951	0.83889	0.733065	0.588467	0.593472	0.625027		0.780892	0.89222	0.916977	0.638343	0.721594	0.679578	0.583642	0.731856	0.799883
0.870826	1.14916			0.724448	0.778897	0.856982	0.673756	0.666238	0.696962	0.65156	0.607518	0.876216	0.726917	0.646611	0.620626	0.653686	0.704789	0.75471	0.65561	0.684471	0.860465	0.948369	0.949876	0.750261	0.714975	0.840509	0.679973	0.721472	0.960988	0.990285	1	0.987278	0.951929	0.908272	0.904063	0.801159	0.696195	0.702354	0.709291		0.845162	0.937701	0.984359	0.730584	0.795021	0.85926	0.718861	0.788794	0.698053
1.02681	0.933807			0.277403	0.336415	0.493826	0.399378	0.339237	0.247636	0.237392	0.281294	0.308762	0.562206	0.463722	0.553494	0.315927	0.307953	0.390335	0.405248	0.585443	0.50738	0.508938	0.457276	0.467267	0.434478	0.46126	0.364374	0.486693	0.28267	0.30065	0.289891	0.795925	0.933938	1	0.269244	0.762773	0.307993	0.430355	0.405673		0.430304	0.449659	0.280874	0.307651	0.31236	0.347553	0.315241	0.434834	0.677421
2.41596	0.675667			0.341331	0.387473	0.368198	0.364227	0.584529	0.676392	0.569021	0.495176	0.30463	0.28618	0.373088	0.232757	0.278977	0.431623	0.264149	0.251337	0.591261	0.430698	0.410736	0.365174	0.531526	0.823411	0.784776	0.808056	0.402174	0.574983	0.900525	0.737988	1	0.930209	0.859431	0.379195	0.382896	0.377723	0.351431	0.331277		0.520595	0.492252	0.452283	0.680171	0.665576	0.610353	0.55828	0.581332	0.576943
1.62834	0.672171			0.450382	0.503162	0.648119	0.392294	0.400468	0.507652	0.357739	0.282288	1	0.504277	0.43687	0.34303	0.4416	0.440875	0.455673	0.373953	0.461478	0.602116	0.72397	0.734268	0.568026	0.462508	0.603325	0.373377	0.404415	0.749788	0.699711	0.649701	0.916979	0.818199	0.840311	0.758328	0.580168	0.391629	0.362566	0.424868		0.613093	0.797288	0.773032	0.566332	0.538598	0.473632	0.517535	0.536773	0.741866
1.05763	0.572826			0.317489	0.337802	0.310135	0.303037	0.546991	1	0.654155	0.47964	0.300575	0.309783	0.370414	0.285349	0.340582	0.447193	0.270389	0.235177	0.340483	0.391138	0.408405	0.363171	0.504081	0.809126	0.883952	0.953535	0.521485	0.541463	0.90485	0.75022	0.932221	0.91833	0.789801	0.439503	0.403388	0.379132	0.387062	0.31385		0.45481	0.577846	0.50489	0.682724	0.738213	0.758554	0.671433	0.621174	0.703208
0.95188	0.611349			0.140364	0.144697	0.143378	0.135851	0.437416	1	0.628659	0.306913	0.137126	0.135511	0.185489	0.131606	0.145245	0.189266	0.127479	0.149831	0.290974	0.240464	0.197325	0.176922	0.258055	0.453915	0.437285	0.499917	0.247023	0.287941	0.513316	0.359851	0.595615	0.584548	0.491521	0.224241	0.208334	0.191538	0.181627	0.137613		0.310832	0.361334	0.315874	0.617209	0.513156	0.483992	0.518504	0.482736	0.469126
0.967361	0.569715			0.252924	0.304297	0.622358	0.663115	0.393443	0.688326	0.672002	0.123034	0.108479	0.0748131	0.312874	0.202606	0.182628	0.23175	0.213214	0.29037	0.221213	0.450364	0.255545	0.263949	0.48643	0.136755	0.640683	0.725747	1	0.55065	0.561086	0.712689	0.93451	0.921522	0.464234	0.278852	0.477963	0.721521	0.41904	0.492263		0.0794581	0.0931685	0.0760986	0.0550068	0.0681583	0.0668435	0.0630368	0.332559	0.494375
0.993921
subpanel e
steering	GD
-0.0683662	-0.122488
-0.0780109	0.159537
-0.090325	-0.0287053
-0.0981226	0.0964413
0.118653	-0.000646108
0.137536	0.0292459
0.196569	0.0936488
-0.044046	0.349128
-0.0674515	0.0559296
-0.0970475	0.00977832
0.0776245	0.000519557
-0.0934064	-0.00173678
0.210637	0.0723455
0.104509	0.0874053
-0.126983
0.00425982
subpanel f		stats
steering	GD	p = 0.0052
29.6923	4.07646	Wilcoxon matched-pairs rank test
42.4063	4.07646
18.9615	-13.0021
12.4722	-13.0021
-18.67	-91.6326
-18.67	-144.499
-18.67	-79.1853
-22.0053	-91.6326
-22.0053	-144.499
-22.0053	-79.1853
-114.081	-91.6326
-114.081	-144.499
-114.081	-79.1853
-71.7504	-67.3735
subpanel g
HD	GD	steering
97.163	213.718	216.214
3.68	88.107	212.485
63.219	240.451	192.095
59.287	143.042	203.487
17.422	243.209	207.937
356.889	127.877	208.955
183.165	199.408	227.505
225.492	175.138	206.977
218.118	190.451	234.645
186.824	234.246	103.607
197.898	181.823	0.61
212.63	174.941	234.479
293.515	179.151	237.357
	198.671	232.926
	262.527	184.973
	231.541	181.222
	175.532	176.352
	155.554	186.48
	165.692	197.191
	176.871
[truncated: 27 more columns]

## Sheet: Figure S1
mean headings
15.904
257.835
77.35
18.313
64.358
183.707
321.425
28.091
63.053
24.011
62.761
9.806
218.157
65.738
88.466
131.101
185.6
342.659
34.74
216.99
75.461
284.548
331.862
343.933
250.148
348.289
334.85
264.434
295.688
354.25
28.002
157.352

## Sheet: Figure S2
sun 0°	sun 180°	sun 90°	ID butterfly 7
1296	22408	1050
702	12873	609
3607	16811	783
3307	8355	1683
3667	4058	3346
7889	2579	1646
8507	5047	2396
2681	3124	2589
1636	3725	1293
699	6780	956
366	6263	610
645	11002	415
1058	14029	1854
546	8783	1877
49	8116	538
2026	5991	993
3343	20657	1234
1824	68444	1225
25492	4365	19053
397	1625	331
955	2223	4831
1065	5356	30176
631	263	22791
352	503	23760
766	5580	97285
570	331	22705
422	338	3399
1590	399	1569
682	1177	2404
4395	1088	3288
35558	436	5260
72304	2850	1796
34665	6901	1297
29625	1538	1690
6709	1671	1412
3997	4049	1610

## Sheet: Figure S3
subpanel a	subpanel b	subpanel c	subpanel d	subpanel e	subpanel f
145.657	83.0061	35.8571	23.1082	95.9841	-4.68032
109.81	52.9874	43.3695	39.8691	0.329839	-79.775
56.1944	27.9745	57.8764	12.2491	14.3432	-54.3959
1.54141	63.3998	43.1095	10.4537	22.6228	-39.5819
145.74	123.864	38.6954	35.2538	53.2946	-12.8231
86.6016	94.1145	102.525	58.7342	10.9842	-15.8092
167.02	107.973	23.5711	2.3549	13.0663	-31.0112
156.517	66.3629	48.1785	15.7423	15.5917	-13.8915
138.331	86.1992	6.94847	45.0141	5.49395	-15.0519
149.076	130.095	74.1297	40.8876	7.79832	-10.6924
109.247	111.752	23.6104	41.1585	11.4193	-14.2677
112.235	46.2433	8.68647	2.40725	1.99178	-57.3744
149.436	6.28702	22.8866	71.3895	84.0654	-29.7437
1.71519	172.728	2.56495	12.1774	23.3654	-65.1975
44.923	2.16392	64.3214	61.61	8.81757	-74.5149
145.108	75.5045				11.0177
13.0949	85.8464				-80.8568
170.116	82.7466				10.5625
116.834	95.1972				-11.88
9.93328	10.6656				-49.9865
55.9247	60.9525				-32.3874
156.164	103.43				6.36747
168.248	36.0569				4.30973
178.157	147.913				2.01257
120.195	77.8817				-15.4822
115.623	107.807				-14.8226
169.197	151.725				17.7475
103.958	42.1816				-26.5345
30.2434	8.58088				-60.618
106.347	12.7459				-11.5131
102.572	126.707				-17.5225
9.81957	13.7556				-39.3352

## Sheet: Figure S5
subpanel a		subpanel b
circ plot darkness (ID 57)		0.790629	0.715088	0.741553	0.977499	0.979226	1	0.708553	0.753594	0.761735	0.587362	0.699635	0.705261	0.651743	0.596907	0.575872	0.646175	0.639392	0.566497	0.557979	0.583859	0.542414	0.507917	0.616162	0.648644	0.569594	0.537588	0.558151	0.546164	0.629074	0.663422	0.595726	0.584215	0.585561	0.744861	0.629417	0.666233
11.5293		0.97184	0.773427	0.298978	0.448238	0.271265	0.401549	0.507072	0.31076	0.329702	0.251629	0.366848	0.530127	0.643021	0.553497	0.884785	0.447461	0.299769	0.272007	0.294937	0.510055	0.412281	0.302661	0.201059	0.357707	0.29929	0.282995	0.246249	0.253333	0.428138	0.299745	0.218906	0.313696	0.240216	0.301711	0.916696	1
8.10857		0.258275	0.804844	0.236477	0.919691	1	0.558222	0.361948	0.369694	0.198953	0.169063	0.0514601	0.0224034	0.563674	0.280935	0.1682	0.0810735	0.735623	0.735059	0.0619459	0.026972	0.0570958	0.228648	0.126925	0.152684	0.0984899	0.132356	0.0984559	0.101233	0.0442946	0.128938	0.276023	0.3957	0.108828	0.142417	0.395648	0.563337
4.3746		0.810728	0.731842	0.773918	0.969805	1	0.976953	0.692001	0.820899	0.730445	0.551468	0.656351	0.614579	0.583297	0.527362	0.517648	0.544695	0.609461	0.446203	0.504479	0.667324	0.491345	0.436946	0.515629	0.624512	0.493565	0.368388	0.414688	0.42947	0.488478	0.531037	0.520847	0.510325	0.491638	0.716385	0.598817	0.712831
1.37266		0.768947	0.677588	0.740148	1	0.974104	0.976419	0.772878	0.888727	0.782796	0.657373	0.778533	0.72655	0.690036	0.563036	0.605089	0.646365	0.694201	0.644538	0.570789	0.512524	0.566348	0.577082	0.574063	0.630301	0.484692	0.359795	0.543808	0.517972	0.565239	0.656018	0.559489	0.633278	0.678617	0.693987	0.680598	0.663367
0.51197		0.128147	0.153888	0.483093	0.344626	0.246098	0.911008	0.401153	0.206557	1	0.223749	0.676638	0.408122	0.377851	0.167903	0.123658	0.0748972	0.0723545	0.159649	0.156261	0.115307	0.263524	0.159982	0.00958011	0.120154	0.133394	0.203752	0.0361822	0.0666871	0.390561	0.285952	0.229333	0.235689	0.109772	0.0531081	0.0639275	0.267709
1.08951		0.0370438	0.48895	0.227266	0.118871	0.444743	0.0497338	0.291932	0.163804	1	0.716715	0.522979	0.325347	0.505659	0.241359	0.274852	0.0182462	0.180563	0.161061	0.116531	0.0774044	0.146756	0.106947	0.216602	0.121202	0.168907	0.481064	0.223761	0.135693	0.0648893	0.122398	0.0636792	0.0299235	0.080229	0.255685	0.473927	0.673861
2.09415		0.732973	0.676076	0.711598	0.821283	0.829162	0.942036	0.767131	1	0.947256	0.746467	0.809334	0.826942	0.714871	0.645223	0.624994	0.716375	0.78448	0.682215	0.653223	0.689707	0.554298	0.548506	0.725505	0.934996	0.720925	0.514695	0.470113	0.521224	0.669692	0.730772	0.762353	0.581213	0.601872	0.687726	0.683951	0.768362
1.11021		0.461952	0.502494	0.470817	0.493222	0.328332	0.923573	0.562125	0.549404	0.414802	1	0.898257	0.763879	0.539296	0.439202	0.356788	0.249306	0.415552	0.413085	0.21594	0.242676	0.166297	0.392378	0.272614	0.1171	0.0706152	0.309326	0.165852	0.219282	0.243418	0.387419	0.337877	0.320897	0.365509	0.281259	0.3706	0.442901
2.32161		0.0356019	0.500509	0.215699	0.0979969	0.318885	0.0428463	0.272453	0.176604	1	0.6169	0.48672	0.313736	0.540101	0.223432	0.201387	0.0184992	0.117206	0.130745	0.119898	0.0610995	0.295665	0.145195	0.339236	0.167187	0.198698	0.533971	0.244554	0.181844	0.070494	0.094302	0.0391861	0.0264033	0.0940159	0.310789	0.45629	0.579723
3.8284		0.490458	0.657692	0.611731	0.749683	1	0.993118	0.563781	0.736561	0.830689	0.83216	0.992277	0.881082	0.752005	0.586724	0.704144	0.605724	0.779195	0.587811	0.643897	0.669637	0.935078	0.675905	0.516433	0.570401	0.651942	0.622146	0.630944	0.728399	0.538682	0.783014	0.788256	0.831261	0.861178	0.673564	0.573911	0.564859
8.23067		0.422314	0.635357	0.572135	0.723273	0.924759	1	0.532862	0.706171	0.774755	0.804668	0.937133	0.907117	0.728433	0.566471	0.736552	0.511171	0.748666	0.547567	0.579443	0.697609	0.937133	0.636657	0.455975	0.529966	0.57385	0.612603	0.622269	0.687011	0.491537	0.726851	0.743442	0.766929	0.776714	0.670926	0.543438	0.584722
2.88988		0.532361	0.687213	0.603173	0.789484	0.954084	0.984841	0.560835	0.798916	0.953723	0.804438	0.901683	1	0.770621	0.644122	0.726236	0.607254	0.830408	0.604164	0.677062	0.706571	0.878386	0.666665	0.569617	0.690799	0.685127	0.651711	0.69315	0.806978	0.577655	0.808391	0.828786	0.796893	0.844434	0.744016	0.585076	0.571467
2.07369		0.373358	0.618212	0.445887	0.586642	0.77939	0.70158	1	0.486551	0.573396	0.583369	0.629463	0.697886	0.672507	0.751685	0.808949	0.602821	0.52928	0.331172	0.444865	0.462725	0.418258	0.471154	0.361529	0.403606	0.460116	0.557322	0.496956	0.544179	0.612313	0.321777	0.403243	0.338165	0.382496	0.328837	0.449219	0.455568
3.70591		0.655834	0.86506	0.897701	0.845853	0.847992	0.821292	0.767802	0.987118	1	0.868364	0.938706	0.912891	0.840785	0.916167	0.975175	0.850185	0.685634	0.868046	0.771277	0.696894	0.741648	0.790162	0.881298	0.878161	0.749721	0.653271	0.611991	0.65019	0.949609	0.926004	0.755499	0.780018	0.781979	0.789365	0.764391	0.673167
1.8298		0.396	0.760088	0.391459	0.511733	0.40957	0.472905	0.436753	0.43809	0.48014	0.420428	0.487725	0.661876	0.849332	0.710491	0.805662	0.528641	0.396549	0.385439	0.431834	0.897303	0.737112	0.409217	0.413391	0.434223	0.440603	0.440748	0.374749	0.394149	0.645671	0.389244	0.396598	0.462073	0.403095	0.383165	1	0.927852
2.51089		0.255016	0.452716	0.346203	0.501492	0.785426	0.660807	0.819126	0.385062	0.790499	0.64035	0.654091	0.729803	0.76185	0.940924	1	0.725391	0.564487	0.233737	0.354682	0.367913	0.421523	0.410358	0.295867	0.28254	0.365707	0.443624	0.370468	0.402973	0.453268	0.246338	0.278129	0.239273	0.298508	0.241023	0.316762	0.313744
1.32434		0.600301	0.623528	0.556125	0.649337	0.658799	0.746493	0.682195	0.559134	0.818491	0.998567	1	0.783048	0.782932	0.82032	0.745324	0.782712	0.524542	0.630326	0.583882	0.573676	0.668989	0.673678	0.650581	0.672875	0.635467	0.603354	0.561038	0.582306	0.593057	0.614181	0.587698	0.541859	0.509716	0.571768	0.686842	0.661819
1.99377		0.577198	0.728016	0.436727	0.793201	0.596216	0.572201	0.534803	0.586075	0.486028	1	0.716754	0.681537	0.80149	0.633029	0.636349	0.385844	0.612196	0.603215	0.670424	0.679564	0.621416	0.630811	0.642494	0.597059	0.704768	0.386414	0.365857	0.512841	0.588395	0.681603	0.529947	0.483695	0.610117	0.583701	0.550708	0.566487
2.75564		0.176866	0.257742	0.307609	0.404253	0.278748	0.531453	1	0.735469	0.595282	0.53773	0.792724	0.839693	0.500702	0.423917	0.573229	0.517593	0.354679	0.276995	0.513799	0.360722	0.307706	0.276786	0.457507	0.443887	0.585143	0.613759	0.44887	0.114971	0.445645	0.206439	0.352139	0.754277	0.70975	0.450985	0.0969756	0.0611103
3.08932		0.386152	0.405044	0.389545	0.514565	0.720794	0.417406	0.556143	0.554579	1	0.878685	0.802308	0.54011	0.540041	0.560303	0.519641	0.539903	0.378611	0.469283	0.445719	0.475288	0.577224	0.586029	0.5377	0.64793	0.511021	0.436883	0.476576	0.398233	0.495688	0.428287	0.467806	0.43209	0.269019	0.445218	0.485165	0.407494
0.312179		0.922763	0.917011	0.348203	0.580135	0.657933	0.778224	0.653535	0.631115	0.604396	0.679853	0.344916	0.579239	0.497772	0.461526	0.606886	0.404806	0.508244	0.777246	0.912757	0.976878	1	0.60022	0.554749	0.529799	0.537941	0.511268	0.366383	0.296847	0.426663	0.372747	0.519884	0.589629	0.561985	0.395789	0.726539	0.509969
4.70254		0.474706	0.55444	0.550789	0.49961	0.587893	1	0.78107	0.780955	0.886655	0.780769	0.780648	0.79697	0.7665	0.704899	0.885822	0.780162	0.78004	0.49273	0.482854	0.664752	0.678293	0.707164	0.49773	0.411431	0.58438	0.64924	0.627596	0.602935	0.735311	0.548069	0.460889	0.413879	0.423458	0.450634	0.471721	0.520916
4.12949		0.434572	0.642536	0.492691	0.453158	0.683433	0.717922	0.854355	0.854304	1	0.854159	0.854105	0.847026	0.859917	0.750404	0.998832	0.853853	0.853791	0.580769	0.41708	0.751666	0.720152	0.712477	0.445978	0.387435	0.581391	0.70025	0.595926	0.673176	0.58215	0.414332	0.441824	0.48899	0.508492	0.69424	0.430872	0.479086
8.65148		0.292371	0.717825	0.345954	0.420576	0.294924	0.444699	0.39044	0.407331	0.400164	0.362159	0.421663	0.647246	0.905327	0.727759	0.942281	0.661039	0.351089	0.34071	0.434695	0.704169	0.655272	0.374043	0.386346	0.401148	0.365144	0.380605	0.364603	0.391191	0.613502	0.385647	0.432115	0.382655	0.355684	0.357717	1	0.910375
5.56646		0.79668	0.877187	0.637904	0.831943	0.748235	0.824844	0.819788	0.930876	1	0.790468	0.556086	0.763167	0.721882	0.779476	0.842575	0.506703	0.815243	0.964963	0.976597	0.981944	0.980249	0.936038	0.911629	0.682031	0.679728	0.719586	0.256531	0.46744	0.653676	0.771629	0.780144	0.822388	0.760567	0.516562	0.843744	0.760942
8.94781		0.571011	0.60812	0.477699	0.587181	0.863904	0.433632	0.880758	0.77202	0.961475	0.947576	0.911908	1	0.897117	0.854653	0.583361	0.589528	0.606953	0.569211	0.505021	0.455049	0.923585	0.970014	0.641921	0.510617	0.908921	0.78124	0.524839	0.682994	0.734622	0.670289	0.617677	0.71035	0.666431	0.553472	0.594562	0.477469
12.2625		0.316411	0.356911	0.191859	0.44219	0.20562	0.206089	0.206011	0.253109	0.192051	1	0.595485	0.341129	0.553123	0.274202	0.226723	0.112029	0.349344	0.289507	0.423357	0.346985	0.300525	0.535903	0.214642	0.368017	0.43681	0.155629	0.128102	0.273696	0.320209	0.332296	0.175504	0.148643	0.244014	0.261076	0.169857	0.181646
17.1093		0.418532	0.469575	0.907448	0.550996	0.593652	1	0.898311	0.755373	0.518142	0.579118	0.692801	0.54107	0.532244	0.462987	0.287277	0.757306	0.781245	0.928151	0.78138	0.491178	0.75542	0.862064	0.661027	0.883571	0.639982	0.657426	0.464637	0.304427	0.287248	0.512169	0.450132	0.476154	0.298482	0.47573	0.617202	0.695583
2.80257		0.222126	0.753574	0.26836	0.360948	0.231811	0.404339	0.34557	0.351683	0.316174	0.271123	0.350539	0.785934	0.995704	0.650689	0.997473	0.505382	0.259657	0.251689	0.348905	0.86579	0.880208	0.299237	0.393874	0.377318	0.331243	0.29954	0.316334	0.311152	0.5401	0.286956	0.341358	0.306126	0.301381	0.271943	1	0.952818
4.99476		0.488968	0.574863	0.423044	0.539914	0.791406	0.328892	0.802323	0.71872	1	0.818811	0.823572	0.822875	0.753193	0.790012	0.536491	0.562934	0.641214	0.619881	0.415101	0.378549	0.824361	0.903446	0.55431	0.451317	0.89459	0.717969	0.485785	0.661339	0.662975	0.6197	0.557736	0.665808	0.552777	0.493739	0.568071	0.384186
0.850911		0.562521	0.64238	0.800414	0.812671	0.735371	0.926613	0.76772	0.848534	0.966049	0.80584	0.802763	0.615413	0.6743	0.579153	0.644656	0.540763	0.658161	0.749185	0.616336	0.656689	0.837162	0.879529	0.689202	1	0.922146	0.861882	0.684944	0.566481	0.662406	0.611922	0.493212	0.609719	0.589888	0.493127	0.446586	0.639676
7.60924		0.106608	0.272172	0.265496	0.284089	0.31813	0.225813	0.231701	1	0.778055	0.304576	0.252808	0.424132	0.339159	0.316454	0.477228	0.368349	0.37783	0.28163	0.288117	0.248107	0.363089	0.601762	0.749736	0.518408	0.149088	0.211165	0.0613093	0.0593657	0.704547	0.283008	0.202563	0.199046	0.260637	0.187823	0.232761	0.0878583
2.0338		0.691116	0.589762	0.60012	0.73936	0.390228	0.554578	0.657635	0.573055	0.49478	0.867555	0.693842	0.835986	0.687707	0.449331	0.623762	0.414897	0.59707	1	0.835104	0.787451	0.8948	0.835347	0.75775	0.452812	0.366892	0.473048	0.47159	0.369633	0.399328	0.653984	0.650611	0.489228	0.615814	0.596374	0.453723	0.736659
3.88837		0.865378	0.816454	0.850036	0.799097	0.801043	0.742549	0.751085	0.599449	0.839151	1	0.908089	0.834225	0.833999	0.951572	0.838498	0.925671	0.828153	0.847896	0.837669	0.841035	0.806914	0.786594	0.777782	0.856957	0.82759	0.803875	0.775827	0.785529	0.861467	0.720802	0.652708	0.669405	0.643343	0.797274	0.821758	0.645122
8.3656		0.608479	0.434584	0.486339	0.728278	0.233654	0.490087	0.538135	0.400653	0.399221	0.95489	0.538321	0.800218	0.626684	0.349341	0.500125	0.279535	0.43765	1	0.869273	0.828582	0.968192	0.920456	0.723574	0.322713	0.255933	0.308178	0.342943	0.244574	0.257597	0.430225	0.449362	0.362838	0.559246	0.492498	0.348249	0.631215
0.633794		0.617023	0.434862	0.469215	0.687667	0.220599	0.38916	0.499792	0.477238	0.40533	0.775177	0.587913	0.740549	0.537715	0.266095	0.531171	0.230922	0.415191	0.774419	0.821098	1	0.877387	0.763107	0.585269	0.361337	0.24324	0.250617	0.344873	0.236081	0.319896	0.517865	0.505173	0.345209	0.540714	0.472686	0.323857	0.615546
		0.462333	0.524541	0.986459	0.620381	0.641976	1	0.902978	0.818422	0.501356	0.636922	0.716192	0.541146	0.54317	0.541652	0.290872	0.825435	0.823221	0.886737	0.823122	0.551604	0.932344	0.992559	0.787861	0.914203	0.70876	0.688583	0.532656	0.367866	0.3555	0.566717	0.541931	0.506028	0.393439	0.513351	0.554073	0.538985
subpanel c		0.26423	0.439594	0.368684	0.437723	0.487192	0.398811	0.455344	0.48193	0.353079	0.516097	0.470867	0.527471	0.464311	0.420593	0.326392	0.319997	0.820262	0.949622	1	0.366282	0.443262	0.296625	0.405679	0.533508	0.423182	0.384698	0.307066	0.403423	0.260797	0.267297	0.32644	0.446264	0.300278	0.250099	0.285465	0.396961
0.220871		0.531899	0.629498	0.364705	0.644726	0.437957	0.35574	0.36515	0.424754	0.330948	1	0.702749	0.653456	0.83288	0.499455	0.497908	0.336424	0.555536	0.531806	0.644648	0.578767	0.53615	0.674589	0.520282	0.56982	0.684917	0.422294	0.343455	0.490618	0.558657	0.569132	0.396987	0.34639	0.497746	0.472391	0.444193	0.452583
0.285362		0.63547	0.536471	0.427279	0.308049	0.735892	0.569971	0.699125	0.501364	0.619943	0.523114	0.995032	1	0.935719	0.546554	0.799566	0.680443	0.641068	0.923684	0.384998	0.275765	0.314071	0.777286	0.946041	0.801401	0.723929	0.500433	0.589641	0.66756	0.694598	0.643622	0.485983	0.483236	0.707109	0.616075	0.648509	0.478492
0.102995		0.292505	0.309983	0.350698	0.257312	0.542705	0.409501	0.491905	0.343859	0.38585	0.302594	0.705421	0.647815	0.661273	0.308978	0.403841	0.254746	0.346619	1	0.259809	0.305822	0.255791	0.434543	0.730079	0.51129	0.421399	0.303449	0.346425	0.437519	0.495833	0.415212	0.415844	0.247133	0.429404	0.309692	0.442596	0.323704
0.1858		0.425192	0.369108	0.422147	0.572399	0.634199	0.601729	0.761992	0.826909	0.86502	0.685782	0.886596	0.894992	0.533907	0.621726	0.552072	0.526096	0.439186	0.523571	0.733018	0.609246	0.574033	0.61303	0.677784	0.730679	0.901615	1	0.786078	0.449321	0.431736	0.406749	0.415979	0.725014	0.619644	0.463597	0.126929	0.14947
0.189654		0.476388	0.535874	0.400042	0.630548	0.411313	0.325426	0.360196	0.354067	0.359801	1	0.73841	0.664193	0.88362	0.552195	0.472926	0.356406	0.522591	0.508323	0.58947	0.533837	0.518584	0.664204	0.531496	0.532176	0.690729	0.426471	0.357745	0.546498	0.626446	0.585456	0.42572	0.359037	0.482615	0.417983	0.436446	0.441843
0.0650646		0.478225	0.410119	0.355103	0.212884	0.614861	0.445846	0.58061	0.41367	0.494475	0.389738	0.922879	0.948791	0.902143	0.434292	0.647369	0.426526	0.35	1	0.360055	0.235439	0.237879	0.639727	0.926904	0.658569	0.597287	0.375763	0.475942	0.626553	0.619789	0.549879	0.450521	0.250705	0.527328	0.426222	0.560148	0.389964
0.0947092		0.31468	0.380083	0.382843	0.344355	0.414438	0.344914	0.464879	0.47058	0.394971	0.360825	0.379767	0.469314	0.401216	0.399087	0.361329	0.342316	0.921856	0.986589	1	0.380322	0.421273	0.310611	0.399908	0.468869	0.393428	0.364435	0.355078	0.382897	0.302895	0.307094	0.338794	0.395991	0.301712	0.313478	0.374673	0.391887
0.102143		0.662394	0.578436	0.226396	0.338404	0.393517	0.593276	0.488595	0.363032	0.447072	0.54741	0.223847	0.382873	0.337797	0.331288	0.474518	0.24321	0.4266	0.831719	0.940914	0.991153	1	0.479395	0.345246	0.380729	0.337294	0.351617	0.224717	0.185047	0.276561	0.279768	0.422273	0.351174	0.322881	0.220835	0.467916	0.282781
0.164779		0.679667	0.506351	0.571612	0.748828	0.309586	0.49156	0.591212	0.509275	0.453773	0.881906	0.573249	0.78536	0.580758	0.362568	0.562199	0.308005	0.49072	0.811961	0.926746	0.87565	1	0.987612	0.835213	0.385385	0.309582	0.396875	0.454766	0.324219	0.34721	0.656813	0.62109	0.412185	0.632359	0.591326	0.428393	0.709677
0.170693		0.296497	0.389448	0.420489	0.433002	0.488929	0.357168	0.439714	0.446298	0.371711	0.433254	0.420426	0.463234	0.47892	0.393884	0.325588	0.341376	0.9214	0.936484	1	0.424396	0.379642	0.324871	0.421071	0.455465	0.488612	0.4194	0.3345	0.432328	0.326046	0.330651	0.383666	0.503016	0.3098	0.333602	0.420373	0.414494
0.189937		0.592897	0.486635	0.51055	0.356188	0.344687	0.363567	0.448229	0.48381	0.534648	0.819617	0.926626	1	0.967108	0.676732	0.319021	0.535292	0.602506	0.550571	0.495571	0.412915	0.496202	0.625766	0.833374	0.945638	0.612464	0.435115	0.573205	0.535545	0.788343	0.603916	0.412624	0.360599	0.456885	0.491548	0.545513	0.631806
0.131369		0.817333	0.820076	0.716915	0.469553	0.508462	0.592349	0.738595	0.668889	0.736672	0.547462	0.75482	0.75903	0.778293	0.763507	0.843483	0.708846	0.475682	0.801545	0.808654	0.702565	1	0.679158	0.520279	0.750292	0.750417	0.906166	0.625312	0.704153	0.622515	0.607608	0.479028	0.513667	0.678807	0.560895	0.505705	0.59941
0.166606		0.56995	0.596408	0.580095	0.524728	0.583871	0.485978	0.560286	0.622745	0.667312	0.498874	0.529848	0.432255	0.506896	0.826883	1	0.636584	0.729359	0.892573	0.636328	0.614017	0.706712	0.685514	0.75	0.696852	0.666738	0.601149	0.605453	0.462012	0.45811	0.455316	0.457213	0.490458	0.555499	0.54201	0.487673	0.466426
0.215045		0.477342	0.522689	0.372613	0.575228	0.360142	0.314891	0.351386	0.337891	0.335096	1	0.679075	0.528988	0.824405	0.576616	0.480101	0.365612	0.477716	0.478184	0.557475	0.49742	0.472518	0.631276	0.547288	0.570312	0.607631	0.397942	0.356039	0.518351	0.672477	0.662366	0.418992	0.370204	0.441658	0.423508	0.425128	0.46005
0.0769186		0.388329	0.327664	0.66359	0.443913	0.54669	0.522062	0.773467	0.54625	0.411069	0.347736	0.473718	0.28212	0.363058	0.550153	0.331455	0.398334	0.559183	0.672697	0.841263	0.76282	0.560867	0.395667	1	0.172786	0.444032	0.373629	0.405543	0.399103	0.498305	0.48109	0.435865	0.559153	0.403122	0.278436	0.392451	0.405469
0.125609		0.766278	0.79794	0.724984	0.529456	0.58556	0.779842	0.779388	0.644154	0.780994	0.613381	0.820283	0.771008	0.721142	0.734276	0.803276	0.700066	0.497201	0.763129	0.764965	0.681195	1	0.765827	0.606768	0.835314	0.76227	0.901945	0.66282	0.695457	0.757493	0.669542	0.523514	0.542961	0.649579	0.591389	0.586581	0.622992
0.0978551		0.438454	0.431823	0.410939	0.459269	0.464244	0.472244	0.560177	0.556049	0.480721	0.495039	0.492	0.522455	0.493257	0.466869	0.445586	0.470836	0.928229	0.988687	1	0.395987	0.437754	0.44516	0.643072	0.501616	0.500306	0.466597	0.417521	0.528974	0.465492	0.480095	0.508013	0.578934	0.444802	0.48807	0.38284	0.503682
0.211241		0.697429	0.788254	0.304892	0.478673	0.375645	0.646949	0.560429	0.432202	0.416306	0.562446	0.257713	0.458939	0.487877	0.505154	0.5464	0.237238	0.336142	0.945168	0.994693	1	0.991117	0.922507	0.504989	0.43199	0.400017	0.412362	0.153821	0.197408	0.321302	0.560626	0.684289	0.46323	0.38994	0.191249	0.529173	0.313845
0.453723		0.520232	0.392479	0.424042	0.264852	0.227722	0.237607	0.281193	0.335909	0.365942	0.715885	0.79722	0.752074	0.821967	0.689462	0.254939	0.442672	0.44703	0.507303	0.382795	0.294666	0.378031	0.646078	0.826773	1	0.5595	0.307999	0.415102	0.402085	0.641594	0.419742	0.309955	0.244842	0.326683	0.384245	0.381862	0.420493
0.145115		0.366777	0.387632	0.418015	0.267659	0.430181	0.198918	0.365658	0.43368	0.391756	0.238923	0.255923	0.137159	0.204678	0.684005	0.895613	0.574038	0.652098	1	0.447211	0.535772	0.710205	0.587095	0.636857	0.6292	0.543946	0.33794	0.316086	0.325785	0.23946	0.199804	0.186913	0.267436	0.296999	0.317989	0.213591	0.230637
0.073983		0.166581	0.151997	0.191621	0.123057	0.141834	0.144324	0.262049	0.219749	0.196023	0.237137	0.320362	0.494021	0.575503	1	0.982705	0.448676	0.741879	0.356872	0.193221	0.345457	0.390201	0.172785	0.224041	0.18503	0.266323	0.443167	0.443013	0.656453	0.639559	0.509657	0.193953	0.264121	0.549743	0.125771	0.0900662	0.332832
0.0615375		0.5541	0.473267	0.153495	0.303324	0.282254	0.486594	0.329352	0.318952	0.382767	0.43133	0.20327	0.349049	0.321983	0.302015	0.431312	0.190665	0.315312	0.909447	0.988244	1	0.997026	0.489819	0.350991	0.357034	0.380477	0.303375	0.193435	0.16452	0.270189	0.359978	0.330539	0.298186	0.301926	0.157885	0.368087	0.244824
0.0849435		0.357626	0.362298	0.403076	0.331336	0.426665	0.265198	0.353811	0.404503	0.412716	0.278103	0.311415	0.203722	0.300299	0.830006	1	0.597123	0.555005	0.728442	0.48631	0.69068	0.83082	0.701504	0.698337	0.648416	0.487936	0.409888	0.391702	0.344732	0.286459	0.247932	0.275285	0.321643	0.336886	0.379337	0.257329	0.28184
0.155046		0.607023	0.506947	0.152331	0.312428	0.306777	0.539183	0.352208	0.274842	0.362131	0.417553	0.14227	0.285913	0.286054	0.242588	0.448803	0.15454	0.232449	0.748824	0.900748	0.966549	1	0.560705	0.309788	0.26996	0.34519	0.300543	0.159697	0.12681	0.246765	0.370688	0.365934	0.30138	0.268937	0.149746	0.400917	0.239085
0.108499		0.183528	0.137734	0.0774193	0.301588	0.0335499	0.0537319	0.0558987	0.0755517	0.110665	0.748625	0.385138	0.12179	0.440828	0.110407	0.101131	0.043975	0.334043	0.165178	1	0.771305	0.299765	0.418281	0.328565	0.525951	0.232038	0.130614	0.0654925	0.20743	0.271207	0.217886	0.0992084	0.0519797	0.069616	0.118862	0.081953	0.100558
0.2226		0.378202	0.387314	0.466013	0.346319	0.41777	0.311845	0.393986	0.437599	0.487925	0.330343	0.337441	0.253564	0.333691	0.695898	1	0.571556	0.600039	0.837073	0.518399	0.575214	0.842978	0.792082	0.818655	0.656838	0.550615	0.528774	0.456572	0.320753	0.314347	0.2934	0.272157	0.293036	0.361954	0.404096	0.311391	0.30889
0.124362		0.450941	0.470357	0.431911	0.454286	0.451018	0.484105	0.458708	0.500251	0.447195	0.461439	0.409477	0.504702	0.440664	0.424465	0.478365	0.479824	0.904684	0.968273	1	0.393613	0.409747	0.43439	0.527142	0.436408	0.517874	0.472983	0.461328	0.572351	0.487402	0.470257	0.499676	0.542897	0.415937	0.502468	0.475902	0.541556
0.129344		0.378703	0.386487	0.428383	0.275653	0.355917	0.21317	0.386573	0.479271	0.334376	0.25402	0.269767	0.153797	0.219089	0.491343	0.583427	0.481323	0.772513	0.842932	0.393989	0.891654	1	0.61337	0.526639	0.561019	0.460217	0.439035	0.402197	0.365272	0.253839	0.193327	0.224279	0.309351	0.378929	0.422269	0.299898	0.259389
0.276636		0.280215	0.27516	0.278677	0.282729	0.293254	0.28588	0.336477	0.279321	0.343925	0.316482	0.336079	0.386287	0.520697	0.689917	0.628216	0.6205	1	0.384435	0.343094	0.379869	0.452211	0.300114	0.352077	0.345297	0.426569	0.500178	0.519627	0.57792	0.561273	0.480452	0.341931	0.396518	0.505487	0.312044	0.261372	0.327291
0.153936		0.546725	0.591923	0.514625	0.457116	0.477718	0.529495	0.666354	0.812949	0.859578	0.610251	0.800329	0.759494	0.783378	0.722617	0.740658	0.734284	0.792833	0.859588	0.979859	0.749507	0.775777	0.624853	0.576957	0.904692	0.921922	0.681249	0.631691	0.60373	0.695256	1	0.799234	0.633404	0.715892	0.649098	0.624556	0.720388
0.272857		0.621909	0.48963	0.0755785	0.212423	0.248406	0.451106	0.171186	0.183166	0.22501	0.357107	0.078691	0.153419	0.16151	0.188485	0.336937	0.0734758	0.200858	0.823618	0.959848	0.993249	1	0.565444	0.264414	0.267348	0.29683	0.237022	0.0944833	0.0836819	0.147836	0.419133	0.380975	0.199289	0.203247	0.0753651	0.217232	0.116443
0.100187		0.452869	0.458241	0.502616	0.396111	0.470354	0.360267	0.476401	0.560076	0.451566	0.376692	0.396253	0.306142	0.346163	0.479007	0.472511	0.490446	0.736919	1	0.48769	0.791709	0.742883	0.703218	0.629504	0.561062	0.600906	0.472929	0.527472	0.461324	0.391069	0.351188	0.350283	0.397109	0.450383	0.468018	0.405593	0.385271
0.0498955		0.355783	0.249717	0.176848	0.322491	0.326123	0.289194	0.322929	0.416528	0.669398	0.44533	0.72165	0.792757	0.556168	0.530208	0.229354	0.18922	0.227333	0.557254	0.551332	0.414324	0.288006	0.693941	0.619108	0.69967	1	0.911348	0.546047	0.259811	0.339836	0.276533	0.402107	0.404592	0.811274	0.423037	0.0359488	0.0489739
0.0689721		0.0330672	0.131571	0.297172	0.514306	0.092314	0.156856	0.232117	0.0574913	0.038088	0.199544	0.178398	0.100731	0.498289	0.0537756	0.060513	0.317584	0.0651203	0.504297	0.504186	1	0.146943	0.162865	0.137715	0.165953	0.132064	0.16845	0.128121	0.390809	0.0711622	0.316411	0.367389	0.127596	0.309786	0.42883	0.0444512	0.0786534
0.103475		0.685119	0.663358	0.635046	0.31853	0.337666	0.375074	0.559525	0.424883	0.528093	0.369984	0.582124	0.560965	0.584214	0.50315	0.544869	0.347969	0.320564	0.591611	0.637645	0.472613	1	0.642416	0.431438	0.728289	0.796618	0.791631	0.596406	0.538797	0.386954	0.500038	0.320976	0.32503	0.469871	0.332013	0.294368	0.43063
0.0951522		0.189913	0.219224	0.24736	0.143071	0.200927	0.0924662	0.209148	0.248058	0.198779	0.12751	0.159092	0.066405	0.0769626	0.24735	0.479374	0.140838	0.421268	0.514565	0.104291	1	0.73624	0.896925	0.586204	0.364133	0.461663	0.438438	0.302311	0.259957	0.146935	0.0883521	0.0985716	0.14021	0.257132	0.258217	0.169524	0.140356
0.0578723		0.365187	0.291756	0.479081	0.365479	0.42606	0.508882	0.539516	0.396894	0.55154	0.449437	0.513656	0.412742	1	0.820954	0.770149	0.44965	0.620758	0.780528	0.673633	0.680157	0.83885	0.440664	0.506382	0.493885	0.647876	0.829823	0.778605	0.968463	0.970744	0.699113	0.572952	0.715774	0.825119	0.395022	0.28321	0.46962
0.0690573		0.0680679	0.0962795	0.715966	0.689175	0.353357	0.241115	0.253726	0.178909	0.186996	0.146478	0.408015	0.366618	0.32695	0.158004	0.174584	0.105428	0.0845549	0.636903	0.525902	0.525925	0.525949	0.525972	0.367995	1	0.179547	0.303701	0.420002	0.267057	0.449496	0.449412	0.440363	0.0910314	0.151034	0.0910807	0.21541	0.585896
0.0553198		0.471165	0.319084	0.480724	0.539047	0.5102	0.469662	0.52919	0.526065	0.463367	0.558671	0.522293	0.485022	0.536432	0.471274	0.455937	0.468293	0.481142	0.608521	0.561385	0.627476	0.631708	0.590319	0.459362	1	0.716255	0.485051	0.446384	0.52778	0.638405	0.434852	0.549341	0.564703	0.453059	0.523363	0.588954	0.644323
0.0843917		0.496738	0.600023	0.578892	0.622227	0.868538	0.542792	0.528881	0.711907	0.4924	0.675682	0.662506	0.482561	0.661294	0.891279	0.965647	0.398098	0.948428	0.974963	0.930811	0.859414	1	0.949793	0.954723	0.950149	0.950387	0.978554	0.87856	0.95104	0.955086	0.951337	0.951574	0.980912	0.878968	0.516028	0.527754	0.664037
0.0654281		0.343631	0.26838	0.483486	0.364204	0.432447	0.497999	0.449555	0.420998	0.525141	0.401506	0.472858	0.318928	0.849653	0.684345	0.636787	0.484129	0.63607	0.74173	0.67872	0.725025	0.761057	0.432646	0.519534	0.487968	0.612419	0.827219	0.761721	1	0.971271	0.770482	0.616552	0.820071	0.810291	0.408303	0.260192	0.425227
0.102811		0.0478	0.0947789	0.12062	0.19134	0.0654439	0.0903025	0.221284	0.118448	0.099968	0.108591	0.212183	0.162811	0.287398	0.0269736	0.210011	0.0819095	0.0669788	0.011061	0.616848	0.558196	0.510895	0.334918	0.486246	0.60267	0.746851	0.867391	0.781788	1	0.667312	0.376914	0.102237	0.0558166	0.0895744	0.106252	0.0887318	0.0591967
0.113185		0.5877	0.570138	0.550045	0.519067	0.626879	0.569106	0.531857	0.669768	0.451779	0.617612	0.58232	0.432697	0.591298	0.721177	0.810987	0.38389	0.942922	0.997847	0.905224	0.938963	0.92712	0.943576	0.960273	0.943681	0.943794	0.999141	0.783298	0.94415	0.960174	0.944247	0.944368	1	0.784743	0.58004	0.600772	0.680851
0.105112		0.35778	0.412853	0.236423	0.252765	0.470109	0.253788	0.276233	0.469966	0.149964	0.32538	0.157615	0.155119	0.30596	0.262517	0.225171	0.134008	0.876918	0.995616	0.795425	0.824264	0.810895	0.878158	0.967265	0.878509	0.878771	0.998224	0.411984	0.879459	0.967837	0.879783	0.880017	1	0.413669	0.246678	0.30298	0.253876
0.186214		0.28303	0.3484	0.164799	0.171065	0.456416	0.235692	0.165815	0.448441	0.0671169	0.218789	0.0690897	0.0810925	0.240305	0.205504	0.143916	0.066819	0.909398	0.99581	0.850204	0.834969	0.871387	0.910533	0.986697	0.910833	0.911045	0.998272	0.545789	0.911657	0.987037	0.911935	0.912169	1	0.54732	0.17438	0.214426	0.135744
0.101139		0.449626	0.459693	0.322101	0.316585	0.430235	0.349841	0.344562	0.452659	0.215485	0.365657	0.247422	0.208173	0.329538	0.367172	0.381682	0.185638	0.913512	0.995093	0.857785	0.949761	0.837096	0.91491	0.963895	0.915242	0.915528	0.99799	0.622817	0.916292	0.964207	0.916601	0.916863	1	0.62511	0.391501	0.416184	0.398364
0.085409		0.434951	0.517834	0.281411	0.330095	0.538419	0.363647	0.380679	0.550503	0.250753	0.357845	0.253911	0.229893	0.320262	0.391219	0.355447	0.213698	0.889952	0.961708	0.840917	0.799277	0.826045	0.891052	0.999358	0.891373	0.891606	0.964539	0.485844	0.8922	1	0.892512	0.892716	0.966526	0.486192	0.436157	0.383787	0.432442
0.121067		0.557027	0.373946	0.593574	0.565637	0.574059	0.523522	0.608189	0.584227	0.497701	0.600988	0.528156	0.516164	0.615406	0.509878	0.473643	0.499326	0.512278	0.612042	0.592663	0.592844	0.89057	0.719564	0.576907	1	0.846359	0.677589	0.543763	0.730141	0.693489	0.559735	0.752549	0.648709	0.575212	0.558417	0.628844	0.671747
0.0712377		0.34403	0.349561	0.670755	0.537944	0.654839	0.799007	0.604269	0.468129	0.841291	0.444305	0.554888	0.344457	0.666037	0.671803	0.68408	0.349988	0.520452	0.817066	0.897456	0.828226	0.909312	0.535598	0.533804	0.551005	0.620165	0.750055	0.638009	0.726506	0.766158	0.975966	0.870304	0.977594	1	0.583187	0.327311	0.473191
0.405189		0.670789	0.468148	0.67267	0.620468	0.633383	0.598424	0.670785	0.668083	0.550054	0.76268	0.56875	0.641576	0.674068	0.625075	0.611863	0.63674	0.64244	0.693297	0.687463	0.656791	1	0.761815	0.693586	0.888601	0.877434	0.733944	0.518657	0.72278	0.762408	0.656216	0.851098	0.750747	0.762815	0.747845	0.819731	0.836148
0.12567		0.562903	0.601827	0.506629	0.376562	0.299089	0.218074	0.26489	0.527851	0.318973	0.521005	0.34712	0.149215	0.407979	0.494524	0.622132	0.571885	0.527776	0.433269	0.482644	0.567343	0.652097	0.593111	0.835272	0.575085	0.759354	0.761458	0.259714	0.463651	1	0.902946	0.776627	0.571109	0.823651	0.536681	0.559182	0.619497
0.210202		0.647878	0.603361	0.730052	0.770029	0.857559	0.853281	0.818225	0.690478	0.635671	0.632512	0.657602	0.680416	0.680475	0.736121	0.624931	0.680592	0.884652	0.81777	0.836424	0.854195	0.80882	0.834424	0.791913	0.79461	0.843312	0.854378	0.878936	0.842149	0.861033	0.833423	0.791333	0.876613	0.826923	0.801465	1	0.740083
0.18995		0.604442	0.643452	0.675597	0.542378	0.421537	0.429373	0.457778	0.480288	0.551232	0.550739	0.408751	0.440482	0.485492	0.267086	0.474028	0.333504	0.334886	0.270409	0.565193	0.699486	0.74635	0.729924	0.671212	0.762859	0.716502	0.871069	1	0.815426	0.771206	0.642603	0.364917	0.387704	0.48524	0.517812	0.670042	0.539525
0.168071		0.727583	0.844502	0.800257	0.621705	0.642632	0.510152	0.534861	0.651453	0.640719	0.390452	0.630356	0.625542	0.532542	0.399	0.556071	0.51766	0.46712	0.542741	0.686484	0.873564	0.73342	0.802306	1	0.626878	0.826337	0.598058	0.962559	0.751121	0.706498	0.620005	0.541318	0.702988	0.589006	0.568428	0.678106	0.836306
0.115421		0.767645	0.936568	0.896138	0.796214	0.646742	0.593696	0.551963	0.563133	0.711223	0.762951	0.544748	0.442978	0.668669	0.656654	0.587534	0.690348	0.740839	0.622054	0.645219	0.658504	0.713096	1	0.716011	0.85596	0.763861	0.838289	0.852275	0.924767	0.921717	0.837404	0.620514	0.816922	0.573413	0.750595	0.646009	0.684263
0.251642		0.508244	0.585715	0.314207	0.291184	0.411802	0.330983	0.366339	0.292885	0.382059	0.366546	0.306951	0.346754	0.2472	0.409244	0.344167	0.291794	0.375197	0.307921	0.266503	0.230084	0.322964	0.339946	0.35248	0.411382	0.495148	0.460645	0.495776	1	0.9935	0.978146	0.665387	0.218648	0.364936	0.695014	0.473641	0.541642
0.479068		0.705871	0.56597	0.798426	0.713768	0.70808	0.641546	0.76682	0.600672	0.653729	0.703923	0.74791	0.630912	0.641788	0.735094	0.657563	0.692247	0.686749	0.715349	0.650634	0.632539	0.693001	0.567332	0.671766	0.814676	0.844718	0.864934	0.938201	0.85512	0.971773	0.718222	1	0.720444	0.794089	0.865364	0.919275	0.993295
0.229852		0.31394	0.588304	0.567146	0.103401	0.255692	0.325964	0.248989	0.0824156	0.205932	0.0743399	0.210834	0.334782	0.227619	0.128446	0.174797	0.507676	0.0828401	0.143986	0.182137	0.158143	0.364347	0.277183	0.381503	0.345705	0.332345	0.435824	1	0.362115	0.623104	0.617322	0.452744	0.653301	0.601699	0.308484	0.216931	0.870669
0.116971		0.751557	0.785955	0.483882	0.446854	0.639107	0.522228	0.612406	0.514086	0.651217	0.632816	0.57672	0.547768	0.390629	0.670117	0.666404	0.584308	0.532041	0.49407	0.366047	0.42761	0.674217	0.581604	0.508534	0.661111	0.785361	0.745325	0.669569	1	0.991345	0.986444	0.987862	0.395837	0.609109	0.867563	0.765815	0.808557
0.156993		0.40451	0.749348	0.263996	0.214399	0.321377	0.26588	0.356301	0.195501	0.243697	0.308816	0.173673	0.227949	0.177377	0.400005	0.23573	0.419102	0.40752	0.219525	0.193126	0.268619	0.0980432	0.262846	0.258353	0.343345	0.807372	0.182587	0.125343	0.820671	1	0.965953	0.856306	0.0891793	0.337121	0.797733	0.347536	0.606335
0.166626		0.547886	0.594488	0.325361	0.29866	0.447165	0.351281	0.419345	0.323874	0.443075	0.39978	0.359236	0.386649	0.270015	0.452626	0.389902	0.372321	0.324341	0.293751	0.245185	0.305271	0.407878	0.444804	0.411379	0.465841	0.466494	0.450214	0.488972	0.824926	0.850759	0.840606	1	0.258352	0.432894	0.760191	0.601628	0.620935
0.0926258		0.698292	0.462833	0.496636	0.442051	0.282137	0.29896	0.295552	0.230269	0.341052	0.486218	0.255404	0.329216	0.416215	0.0795216	0.239585	0.139216	0.133295	0.0872252	0.408082	0.656156	0.465734	0.344233	0.396998	0.378447	0.449094	0.539958	0.754761	0.815241	0.659406	0.765862	0.3166	0.295664	0.889109	0.825842	1	0.682861
0.112263		0.631384	0.683347	0.512616	0.470522	0.59235	0.526338	0.552332	0.469425	0.563913	0.538399	0.522414	0.573164	0.451128	0.594621	0.484029	0.416704	0.500171	0.45187	0.384829	0.417857	0.516845	0.487179	0.49752	0.577178	0.533658	0.541028	0.595886	0.921131	0.924292	0.915257	1	0.397787	0.488044	0.779609	0.633975	0.626451
0.127705		0.890047	0.874914	0.552633	0.641881	0.629803	0.464738	0.495097	0.586371	0.639719	0.472348	0.694716	0.646441	0.58858	0.484465	0.40739	0.454526	0.391847	0.588674	0.414063	0.665267	0.563924	0.561517	0.75404	0.57667	0.638178	0.559258	1	0.794778	0.736595	0.739506	0.727265	0.630566	0.557083	0.630376	0.754685	0.655499
0.103669		0.510699	0.64673	0.590488	0.219095	0.401908	0.494157	0.45657	0.241227	0.280138	0.192138	0.324124	0.314207	0.254771	0.257299	0.317665	0.575596	0.245632	0.317296	0.334167	0.331981	0.5014	0.442174	0.468476	0.414089	0.368946	0.31675	0.595985	0.499405	0.808459	0.693619	0.505867	0.605515	0.619818	0.580486	0.50131	1
0.0794332		0.487215	0.955552	0.86562	0.377688	0.509162	0.633343	0.564316	0.402679	0.451113	0.373	0.475957	0.506148	0.483112	0.454347	0.503765	0.712143	0.374012	0.403613	0.431171	0.398758	0.51497	0.479686	0.630775	0.583639	0.480708	0.698198	1	0.618193	0.659518	0.676554	0.779128	0.765357	0.696234	0.580986	0.532864	0.926703
0.159302		0.496063	0.527287	0.289783	0.242952	0.374527	0.298881	0.355624	0.262899	0.351391	0.350543	0.296235	0.336271	0.2097	0.391996	0.272866	0.315794	0.228129	0.211792	0.154997	0.242141	0.349887	0.333515	0.315059	0.409663	0.354388	0.262406	0.376861	0.605296	0.621954	0.612799	1	0.206354	0.330453	0.635055	0.541398	0.539193
0.132477		0.356049	0.629103	0.575521	0.200779	0.394542	0.423491	0.357852	0.204687	0.226864	0.153886	0.250127	0.274584	0.235331	0.210134	0.266838	0.419089	0.190647	0.231912	0.255511	0.257003	0.352277	0.363403	0.407932	0.329736	0.31578	0.213284	0.397466	0.320743	0.616265	0.701019	0.483956	0.500144	0.47482	0.459055	0.392455	1
0.304137		0.748804	0.661523	0.388055	0.386784	0.566218	0.352387	0.526798	0.399154	0.515265	0.562859	0.450566	0.422292	0.268433	0.560841	0.420016	0.33903	0.281626	0.258691	0.150594	0.315288	0.436252	0.392505	0.47796	0.585495	0.515958	0.57415	0.593565	0.606429	0.57858	0.568857	1	0.21677	0.281138	0.641124	0.658193	0.750779
0.0720699		0.719	0.891141	0.517446	0.393179	0.499093	0.181648	0.229668	0.300678	0.410596	0.520161	0.88072	0.793551	0.616311	0.329638	0.302432	0.382014	0.318285	0.209998	0.0601994	0.215254	0.18744	0.243587	0.502646	0.240663	0.184221	0.189311	0.710139	0.946097	0.956838	1	0.866043	0.771951	0.623816	0.219372	0.626943	0.798369
0.0713726		0.795189	0.905177	0.678732	0.43957	0.515273	0.219122	0.266643	0.327015	0.491957	0.488826	0.754894	0.696665	0.575309	0.275421	0.289954	0.416469	0.32047	0.214502	0.0708507	0.199284	0.192674	0.280498	0.564091	0.298465	0.2258	0.232791	0.697705	0.89203	1	0.880035	0.792329	0.734446	0.631517	0.191687	0.673125	0.819371
0.0774158		0.821218	0.900516	0.786006	0.530403	0.590652	0.286643	0.33081	0.397225	0.55273	0.562268	0.710558	0.727615	0.637072	0.359429	0.385114	0.493214	0.369989	0.275487	0.0916888	0.217736	0.214285	0.310379	0.624329	0.323903	0.301909	0.266305	0.765213	0.943579	1	0.938432	0.862638	0.812422	0.660757	0.233097	0.653204	0.8031
0.204062		0.828569	0.851965	0.700738	0.577944	0.652903	0.413481	0.452484	0.505766	0.597889	0.707028	0.877373	0.852919	0.789703	0.572163	0.551146	0.652409	0.570092	0.425562	0.270412	0.405513	0.354179	0.491579	0.634565	0.494957	0.406822	0.382569	0.737881	0.895379	1	0.930772	0.820249	0.815405	0.716924	0.403914	0.738394	0.845288
0.183387		0.439075	0.78783	0.743134	0.738842	0.528475	0.793857	0.701671	0.462026	0.459497	0.568075	0.564252	0.525504	0.846034	0.460925	0.516081	0.759869	0.455095	0.57484	0.586076	0.756656	0.440154	0.474791	0.42751	0.605235	0.689113	0.48717	0.67739	0.532972	0.426269	0.69978	0.771715	0.645747	0.797071	0.97589	0.339939	1
0.280299
0.157042
0.169914
0.338479
0.124371
0.0705867
0.061863
0.131577
0.105516
0.171107
0.133812
0.466531
0.0724743
0.114326
0.103534
0.182054
0.270712
0.329479
0.0757648
0.117726
0.0511828
0.0652436
0.0623521
0.075929
0.155937
0.150408
0.079054
0.0823871
0.0995643
0.122161
0.0656019
0.0808221
0.0875383
0.104066
0.0886132
0.098845
0.0758645
0.15275
0.394253

## Sheet: Figure S6
subpanel c	subpanel d
0.693294	-0.98332
0.183385	-0.725076
0.28634	-0.962986
0.499643	-0.966882
-0.805073	-0.997559
0.809208	-0.580825
0.839874	-0.911748
-0.504615	-0.999002
0.453789	-0.864316
-0.97746	-0.938514
0.57875	0.992725
0.200163	-0.530236
0.176025	0.988587
-0.987967	0.833489
-0.900784	-0.991556
0.163293	-0.570718
0.975536	-0.976505
-0.0836889	0.552322
0.835205	0.453743
-0.267489	-0.780934
-0.929172	0.681551
0.0458791	-0.596965
-0.206308	0.243865
-0.744716	0.32333
0.325936	-0.988405
0.55192	0.991379
0.302077	0.982526
0.101889	0.998808
0.0841057	0.971008
-0.23402	0.856732
-0.426223	-0.398939
-0.406355	-0.307244
-0.948555	-0.28293
-0.158194	0.994044
-0.963713	0.393129
0.180617	0.952388
0.206465	-0.272013
0.928109	-0.782023
0.0604696	-0.638746
0.658168	-0.370762
-0.173466	-0.925476
0.380366	-0.603738
-0.750697	-0.412665
0.401396	-0.950201
-0.133956	-0.593925
-0.825467	-0.272163
0.517084	-0.998592
0.166123	-0.43896
-0.833583	-0.421569
-0.221001	-0.72513
0.00249729	0.875916
-0.212031	0.98201
-0.0382504	-0.992868
-0.589273	-0.994047
-0.818346	-0.997342
-0.692483	0.986622
-0.523745	-0.999912
-0.748006	0.96181
-0.666198	0.882321
-0.731571	0.989236
-0.00585391	0.0213557
0.549737	-0.269782
-0.441104	0.999985
-0.148873	0.763749
0.0876382	0.080488
0.640956
0.451402
0.157177
0.0134691
-0.248925
0.18639
-0.857104
-0.750839
-0.656497
0.0324982
0.00452735
0.38378
-0.6914
-0.123941
0.662104
0.878068
0.904331
-0.372579
-0.555666
0.262563
0.469875
-0.904421
-0.97318
0.216952
-0.0814915
0.0653012
0.0388963
0.0219448
-0.0742358
-0.339835
0.348374
-0.154939
0.079936
-0.959602
-0.102788
-0.258364
0.582303
0.0251687
-0.764264
-0.602524
0.439371
0.6898
-0.114411
-0.564607
-0.0790235
0.562418
-0.14666
-0.0586113

## Sheet: Figure S7
subpanel a							subpanel c	p < 10-5 (Mann-Whitney test)			subpanel b	p < 10-5 (unpaired t-test)
behavior sun 90°	behavior sun 180°	circ plot compass neuron sun 90° (ID 39)	circ plot compass neuron sun 180° (ID 39)	circ plot GD neuron sun 90° (ID 35)	circ plot GD neuron sun 180° (ID 35)		circular variance				correlation			heatmaps
5223	2683	8.053	7.71282	47.9043	51.5529		GD	compass			GD	compass			0.911774	0.902836	0.94643	0.918003	0.939235	0.942229	1	0.906051	0.905706	0.942911	0.809945	0.828866	0.809592	0.874672	0.745093	0.462466	0.454188	0.65659	0.539999	0.476511	0.462404	0.795081	0.842357	0.88637	0.846912	0.709635	0.750437	0.834286	0.794581	0.786459	0.723265	0.749465	0.763984	0.892905	0.919187
6526	5706	8.38317	6.20523	56.5369	40.0749		5.35799	30.5204			-0.418799	-0.267407			0.664577	0.77588	0.89236	1	0.927409	0.832219	0.920667	0.884572	0.810627	0.662584	0.720379	0.590609	0.571642	0.670851	0.729835	0.636273	0.644203	0.556466	0.664972	0.667905	0.602856	0.570863	0.536244	0.587084	0.617686	0.565631	0.697217	0.727736	0.746936	0.843076	0.927671	0.918222	0.842786	0.547037	0.570432
9970	8191	7.20168	5.45035	49.8606	38.7136		7.75771	29.3797			-0.0496178	0.416551			0.531984	0.633919	0.615933	0.713104	0.650054	0.923864	0.94563	1	0.85695	0.870607	0.982142	0.995825	0.956003	0.971622	0.945098	0.934417	0.94072	0.785534	0.566119	0.524744	0.847808	0.466277	0.550324	0.571223	0.649735	0.642119	0.535703	0.624273	0.66562	0.666924	0.694216	0.597268	0.610413	0.771753	0.609573
22988	15789	6.08957	4.44111	48.466	44.8394		0.0688813	29.9705			0.520317	0.378059			0.6556	0.665766	0.701327	0.647254	0.692549	0.611783	0.597761	0.583317	0.831046	0.915763	1	0.958625	0.867576	0.868526	0.691701	0.860608	0.74684	0.790979	0.712746	0.557656	0.684187	0.574969	0.582634	0.432706	0.421606	0.399532	0.444026	0.473181	0.557121	0.652032	0.599633	0.613348	0.61065	0.610288	0.622
20441	6999	7.55621	4.0008	50.3982	31.0743		0.0556914	37.1608			0.188876	0.293807			0.499929	0.687488	0.791355	0.784794	0.906895	0.588748	0.507167	0.574581	0.698567	0.869389	0.91306	0.856329	0.936761	0.903863	0.962489	0.955215	0.934876	0.914182	0.878432	0.631506	0.694483	0.565512	0.546953	0.582364	0.60072	0.677272	0.548362	0.576803	0.676108	0.587921	0.550488	0.701282	0.751354	0.978904	1
37033	9144	6.95582	3.88697	47.5552	43.9732		0.378264	39.162			0.695663	0.537086			0.29353	0.348067	0.311208	0.305391	0.239329	0.466707	0.830515	0.807163	0.734888	0.563201	0.723177	0.802622	0.892424	1	0.943347	0.869858	0.994842	0.644488	0.339841	0.28114	0.338768	0.155973	0.215513	0.313121	0.394157	0.534682	0.435182	0.400658	0.501854	0.71363	0.876584	0.4994	0.463543	0.372734	0.293067
9282	3782	6.77977	4.58922	44.8721	44.9521		10.5321	36.9708			0.250276	0.127887			0.536946	0.592013	0.624885	0.763336	0.822605	0.862396	0.940042	0.959596	0.911085	0.943713	0.895473	0.795086	0.895427	0.937313	1	0.972111	0.768768	0.637963	0.653423	0.769921	0.679529	0.7228	0.64248	0.909725	0.809871	0.726919	0.705494	0.478332	0.478481	0.530429	0.630117	0.60431	0.565326	0.533553	0.533914
20572	4172	5.21543	6.37248	45.8216	52.6304		19.7465	9.65042			-0.516249	-0.0132818			0.246177	0.47638	0.360472	0.186398	0.113721	0.289321	0.153538	0.331817	0.432324	0.459306	0.479922	0.332428	0.217909	0.349368	0.403315	1	0.918237	0.159613	0.300632	0.347826	0.35639	0.148486	0.250702	0.119564	0.145244	0.240412	0.274047	0.220428	0.254669	0.197808	0.325078	0.395497	0.423871	0.187125	0.23606
11831	12123	4.58545	4.89791	43.1699	49.1894		1.73027	18.3097			-0.164945	0.376325			0.640072	0.766156	0.822904	0.782033	0.796074	0.677573	0.589908	0.628776	0.701319	0.927867	0.948348	0.963973	0.986415	0.977157	0.986374	0.9919	0.995051	1	0.986202	0.765204	0.799009	0.643891	0.672588	0.69238	0.745889	0.80394	0.667621	0.691381	0.743247	0.703404	0.631031	0.837392	0.830888	0.912847	0.899919
10626	6900	5.73632	7.63693	39.886	58.4395		25.4998	1.9353			-0.673506	0.259496			0.556496	0.529989	0.487361	0.515987	0.747269	0.450125	0.784353	0.96665	0.986433	1	0.983127	0.961103	0.884925	0.844718	0.828765	0.763197	0.709594	0.471068	0.587437	0.897181	0.974856	0.985478	0.501187	0.577587	0.608585	0.575424	0.665833	0.70426	0.612996	0.607037	0.536019	0.678029	0.676288	0.671672	0.494024
17528	14792	4.09311	7.13315	32.1007	52.6676		6.2464	3.41161			-0.339161	0.165348			0.393128	0.347393	0.330888	0.378013	0.339604	0.360779	0.437998	0.453684	0.36494	1	0.861768	0.740192	0.716151	0.707964	0.689765	0.678321	0.689138	0.522973	0.548976	0.614268	0.516372	0.583278	0.437186	0.481864	0.408793	0.435175	0.404028	0.449059	0.306666	0.318593	0.304261	0.365286	0.424867	0.406405	0.437535
10254	102660	3.40117	5.45476	36.4331	44.0557		9.30809	19.1276			0.0943787	0.054108			0.613775	0.667505	0.626659	0.662245	0.608163	0.747754	0.803965	0.8442	0.843719	0.886237	0.92962	0.987526	1	0.988959	0.947763	0.938153	0.887938	0.836864	0.695338	0.706422	0.87963	0.64977	0.74924	0.663882	0.671596	0.792925	0.766567	0.774249	0.82454	0.847158	0.862367	0.703526	0.712557	0.718173	0.56842
372	572	10.5782	6.85146	94.5181	69.1407		15.566	13.0417			0.0708673	0.141824			0.413512	0.390767	0.604531	0.692741	0.594147	0.595657	0.712217	0.716808	0.667247	0.666561	0.530779	0.696948	0.789065	0.694042	0.723453	0.713487	0.767212	0.751821	0.719283	0.529077	0.632402	0.470873	1	0.925818	0.557745	0.50242	0.436687	0.442469	0.424875	0.388648	0.42791	0.484554	0.441889	0.449779	0.382391
371	572	12.8216	8.34796	93.3624	77.8687		3.97266	32.5024			0.292571	0.335359			0.199807	0.193958	0.218038	0.281953	0.300889	0.38182	0.507882	0.395756	0.119344	0.931623	0.74183	0.837638	0.895567	0.938459	0.992808	1	0.886624	0.371595	0.356516	0.566754	0.620315	0.660574	0.631057	0.531106	0.417606	0.440676	0.449201	0.355293	0.162402	0.167455	0.189925	0.222412	0.244821	0.331426	0.355194
1002	1292	9.01469	8.64912	88.8464	83.6152		0.209882	26.6561			0.709655	0.21291			0.570779	0.394348	0.383269	0.266601	0.308916	0.18714	0.535069	0.223812	0.609019	0.491532	0.242548	0.966439	0.967153	0.983842	1	0.97847	0.923033	0.909225	0.833821	0.304688	0.185614	0.672477	0.259473	0.289335	0.51231	0.433548	0.325538	0.305908	0.196776	0.47424	0.345552	0.247678	0.401491	0.470055	0.323424
547	871	10.248	9.52519	88.3923	65.6496		2.2453	44.7861			0.574918	0.494675			0.405737	0.439549	0.615298	0.69334	0.382738	0.453609	0.928473	0.617168	0.507705	0.749451	0.644994	0.480194	0.507526	0.994118	0.993043	1	0.970636	0.993456	0.994502	0.617809	0.635419	0.411557	0.9563	0.812928	0.310062	0.520655	0.520476	0.469119	0.423318	0.395265	0.461863	0.44104	0.404536	0.466629	0.386617
397	1021	14.2608	10.1682	91.6883	75.9905		0.159825	52.8187			0.199093	0.463342			0.145218	0.127662	0.107715	0.13962	0.128011	0.252399	0.179629	0.0663872	0.966274	0.951234	0.509387	0.447506	0.266818	1	0.750733	0.362919	0.783444	0.718375	0.726848	0.696411	0.664501	0.398112	0.455821	0.582649	0.553699	0.212643	0.306659	0.148268	0.135651	0.0800881	0.0709325	0.0554171	0.0768287	0.123571	0.179849
7152	50553	10.7338	5.23825	81.9468	57.4726		31.9275	44.2276			-0.0649632	0.466267			0.211943	0.299655	0.106483	0.127536	0.187875	0.241248	0.218112	0.217722	0.824547	0.832127	0.556268	0.522328	0.289488	0.892156	0.774001	0.38044	0.931276	0.961926	1	0.943775	0.937729	0.511938	0.479188	0.477403	0.528351	0.152149	0.0538177	0.219223	0.0571401	0.154959	0.15905	0.0606807	0.171486	0.243719	0.365205
1481	3751	15.3197	12.0707	101.071	69.8584		2.38391	41.7673			0.23296	0.432322			0.702805	0.641842	0.655478	0.609199	0.66068	0.758589	0.787354	0.81406	0.789291	0.967456	0.950245	0.839536	0.97781	0.998431	1	0.862348	0.906311	0.782042	0.767109	0.816735	0.796974	0.88688	0.817708	0.852076	0.771559	0.726833	0.689894	0.795847	0.680321	0.742678	0.782736	0.701644	0.774373	0.720362	0.601026
1032	1742	13.0786	11.9794	91.7813	75.307		34.4743	40.7562			-0.085852	0.672563			0.455611	0.569428	0.417344	0.453629	0.601948	0.502255	0.650668	0.283002	0.456323	0.564605	0.46035	0.906471	0.978954	1	0.942152	0.866823	0.808844	0.808198	0.759921	0.603035	0.548144	0.673531	0.562568	0.449558	0.590141	0.656169	0.492188	0.472277	0.474575	0.544398	0.678945	0.471445	0.499284	0.511638	0.491268
424	512	31.2774	14.3013	101.071	112.327		1.76986	3.82317			0.038105	0.461745			0.557681	0.502485	0.582033	0.633827	0.653562	0.821458	0.704547	0.837521	0.883509	0.901034	0.705422	0.710461	0.724075	0.969162	0.988	0.998701	1	0.994259	0.983856	0.970035	0.956803	0.936727	0.919329	0.905612	0.885102	0.59906	0.605181	0.665878	0.800315	0.804014	0.812285	0.556456	0.539349	0.46956	0.717423
345	241	41.8288	11.126	106.439	108.132		0.383092	33.5961			0.129065	0.0650738			0.413867	0.427865	0.421467	0.713562	0.822879	0.816734	0.661691	0.425035	0.824197	0.809226	0.490507	0.538452	0.477228	0.805331	0.443796	0.831241	0.902044	0.89818	0.491371	0.5431	0.901628	1	0.777454	0.873607	0.886471	0.555117	0.574217	0.441322	0.44207	0.524498	0.554246	0.404306	0.400227	0.389455	0.505699
667	331	41.4667	10.6923	103.233	105.068		23.1873	21.3475			-0.518671	0.62077			0.716615	0.728614	0.729978	0.649584	0.66294	0.63124	0.70937	0.680606	0.684544	0.70772	0.787476	0.773793	0.849605	1	0.83522	0.75521	0.742682	0.883053	0.786585	0.770889	0.664382	0.706455	0.804489	0.943977	0.917915	0.813795	0.662768	0.626178	0.660295	0.583317	0.687543	0.728247	0.652017	0.601562	0.643511
641	782	18.4303	7.44076	86.729	110.601		24.319	27.6019			-0.446231	0.363941			0.0803171	0.13971	0.0797495	0.205338	0.0633923	0.361223	0.29546	0.193186	0.0582232	0.0707962	0.128929	0.0595713	0.336543	0.589378	0.437679	0.09372	0.0660547	0.07958	0.787362	0.94858	0.948447	0.973506	1	0.147541	0.196993	0.151734	0.0104918	0.044652	0.0152587	0.0196916	0.0291545	0.014537	0.109947	0.0642108	0.135169
972	452	13.4593	8.39176	77.1129	106.949		31.5743	33.5812			0.018589	0.618012			0.408155	0.410379	0.404782	0.395807	0.423109	0.351458	0.372465	0.393661	0.391895	0.535924	0.788509	0.545903	0.638929	0.349889	0.441167	0.563052	1	0.97535	0.395375	0.425612	0.810369	0.816785	0.823892	0.385144	0.338918	0.229566	0.566631	0.731582	0.418944	0.409314	0.500296	0.348269	0.367518	0.441572	0.439564
2351	662	10.5063	8.60107	76.5111	96.8644		2.94129	35.2279			-0.0334726	0.388313			0.423751	0.408986	0.523943	0.566502	0.519731	0.681636	0.648641	0.895925	0.865985	0.695166	0.553974	0.566513	0.616681	0.836294	0.898861	0.923128	0.943469	0.956503	0.972557	0.983148	1	0.994681	0.985173	0.977064	0.960235	0.518618	0.534943	0.549905	0.811887	0.806403	0.781764	0.46397	0.462404	0.378845	0.686388
1183	902	11.1461	15.3667	84.0911	101.133		0.768888	36.6698			0.126665	0.0155195			0.409421	0.565297	0.601525	0.666653	0.373151	0.485374	0.875916	0.360294	0.390635	0.616315	0.632927	0.357725	0.359678	0.910879	0.955274	0.978181	0.985945	1	0.997583	0.651048	0.714935	0.417741	0.971644	0.859633	0.40515	0.736556	0.827418	0.641529	0.576799	0.491147	0.426298	0.36175	0.406131	0.566594	0.528471
3431	632	8.05113	24.1378	65.0432	102.134		1.80857	39.0266			0.579746	0.135756			0.462203	0.466193	0.454397	0.49289	0.459251	0.477899	0.437644	0.426281	0.649961	0.654779	0.738933	0.782507	0.750972	0.6319	0.692791	0.765142	0.601533	0.649223	0.801871	0.846087	1	0.908249	0.739751	0.733172	0.699743	0.556701	0.530539	0.472129	0.461069	0.548442	0.535829	0.583335	0.566983	0.575462	0.60139
844	3420	8.61804	10.733	76.8328	80.7641		10.5038	54.2851			-0.461018	-0.0437675			0.206228	0.248936	0.197263	0.254165	0.354828	0.383453	0.446427	0.28804	0.784689	0.749505	0.530072	0.466947	0.290241	0.891573	0.796244	0.449698	0.968435	0.975229	0.970028	1	0.981367	0.874456	0.91532	0.937383	0.875054	0.612472	0.961504	0.402269	0.245581	0.436827	0.323456	0.289076	0.301868	0.313435	0.321915
11444	1892	7.2617	9.77024	70.7581	88.5897		1.3192	38.2605			0.284465	0.479992			0.549487	0.854475	0.589242	0.60907	0.875464	0.740863	0.737053	0.481825	0.514016	0.710719	0.585	0.834586	0.903297	0.979722	1	0.991629	0.974806	0.986412	0.959986	0.560762	0.793653	0.779056	0.894181	0.813282	0.749895	0.767741	0.68724	0.739727	0.792191	0.756487	0.789573	0.756127	0.730058	0.667039	0.693598
5466	422	12.9246	9.53379	76.6356	52.234		6.84055	18.8354			-0.264612	0.0359916			0.249842	0.26891	0.235999	0.336574	0.331146	0.632328	0.585745	0.488887	0.228206	0.259534	0.24073	0.183679	0.327455	0.468099	0.605551	0.316418	0.283559	0.238667	0.852025	0.969939	0.969052	0.990976	1	0.419328	0.329553	0.249363	0.261251	0.273037	0.203512	0.202454	0.262092	0.192375	0.606019	0.442985	0.471353
7451	692	12.5152	17.3498	58.1898	55.6425		1.48287	45.4826			0.105014	0.135142			0.155302	0.167391	0.198447	0.133292	0.202013	0.253723	0.397321	0.419886	0.220418	0.228105	0.235217	0.382015	0.653284	0.792536	0.408456	0.332432	0.549892	0.321119	0.543429	0.564745	0.715508	1	0.698305	0.395161	0.642375	0.626909	0.583506	0.224403	0.216538	0.191189	0.224359	0.14126	0.121884	0.134172	0.1486
12643	1201	19.1077	12.4158	74.6243	52.363		7.48227	25.0433			0.0190951	0.17544			0.686991	0.529681	0.733145	0.720328	0.627168	0.603076	0.498924	0.560866	0.57014	0.647402	0.763346	0.616154	0.872855	0.886739	0.828599	0.738246	0.768772	0.935904	1	0.960167	0.797837	0.571847	0.818881	0.792599	0.590983	0.838799	0.853604	0.834463	0.766821	0.632866	0.524037	0.514785	0.573928	0.557627	0.534454
10123	1593	7.43485	14.4981	61.0232	46.3137		8.62638	38.3134			-0.148601	0.279108			0.824201	0.536683	0.785462	0.729523	0.665864	0.936393	0.500948	0.629797	0.57786	0.67045	0.79789	0.587914	0.878302	0.888025	0.807501	0.752608	0.749285	0.902171	1	0.967563	0.78991	0.551569	0.887852	0.709692	0.559446	0.92024	0.978683	0.974289	0.847457	0.624311	0.530755	0.499766	0.652878	0.645404	0.513468
8017	1392	6.86506	17.655	54.1841	39.9695		36.4155	36.2254			-0.381976	0.538729			0.997282	0.981878	0.38017	0.366478	0.339553	0.376711	0.429926	0.483892	0.525327	0.572633	0.629017	0.664784	0.790303	0.863764	0.976568	1	0.917223	0.830048	0.541766	0.448014	0.495422	0.460559	0.86316	0.888734	0.899794	0.930992	0.931136	0.906189	0.656375	0.497203	0.426731	0.414253	0.41672	0.493392	0.344263
9093	1294	8.65461	9.46407	49.992	46.2642		7.31459	19.4367			-0.120198	0.271173			0.524708	0.58584	0.546585	0.325243	0.594114	0.747394	0.325811	0.251833	0.3406	0.468188	0.444856	0.552277	0.688076	0.683207	0.714124	0.797787	0.606296	0.534803	0.673405	0.77089	1	0.854347	0.660006	0.769167	0.8626	0.777572	0.70467	0.467941	0.670119	0.666668	0.623262	0.0581341	0.113568	0.0477171	0.0594171
							2.11885	3.87207			-0.136875	0.645016			0.528903	0.597756	0.498841	0.295545	0.541955	0.550853	0.318551	0.261318	0.351089	0.50036	0.451103	0.638564	0.731388	0.632563	0.586711	0.697552	0.630566	0.557261	0.673173	0.796587	1	0.998825	0.617567	0.666805	0.805537	0.780578	0.689873	0.523108	0.679311	0.674966	0.648998	0.0156313	0.044005	0.0195703	0.0324846
							3.02654	37.5929			0.386089	-0.0200846			0.544855	0.570334	0.627769	0.540924	0.405062	0.458091	0.395965	0.605057	0.464099	0.404954	0.447955	0.340599	0.546948	1	0.999814	0.724766	0.735179	0.401966	0.615468	0.325577	0.71159	0.359192	0.879334	0.913402	0.710965	0.509031	0.304899	0.357631	0.755286	0.916367	0.647026	0.481408	0.34602	0.339773	0.469763
							4.62375	33.5623			0.15776	-0.037861			0.335787	0.420967	0.336093	0.434516	0.325204	0.29205	0.285911	0.655133	0.612313	0.459635	0.448784	0.635211	0.687453	0.445452	0.336812	0.384998	0.737548	0.622342	0.609801	0.587004	0.79547	0.960587	1	0.966086	0.819055	0.576988	0.575287	0.357196	0.778737	0.592165	0.37452	0.350225	0.349839	0.325163	0.344105
							4.82178	23.9439			0.0786568	0.441492			0.626724	0.695662	0.671434	0.643152	0.789868	0.53057	0.598127	0.707145	0.563944	0.498398	0.623396	0.60388	0.715542	0.615189	0.607979	0.838047	1	0.994956	0.987667	0.955799	0.942793	0.903632	0.885001	0.850665	0.832575	0.764033	0.755846	0.767646	0.705422	0.585488	0.581837	0.530449	0.599566	0.581891	0.691467
							28.0928	30.6626			0.0813336	0.576678			0.0657341	0.030737	0.0474935	0.0697055	0.0197185	0.0495811	0.0782746	0.0571198	0.153625	0.235686	0.238373	0.338159	0.335055	0.326813	0.462292	0.434515	0.755319	0.859514	0.39537	0.350613	0.331664	0.540275	0.550485	0.380215	0.379027	0.0946876	0.133642	0.2291	1	0.797246	0.447227	0.272807	0.290016	0.134866	0.0389399
							17.3585	40.7451			0.11544	0.250456			0.643917	0.60792	0.5091	0.471018	0.468067	0.474264	0.571504	0.560313	0.704817	0.72363	0.732706	0.738601	0.77263	0.784988	0.760118	0.603368	0.677676	0.673987	0.834991	0.787857	0.89671	0.855672	0.856219	0.970119	1	0.974261	0.985927	0.994611	0.8351	0.54169	0.588878	0.679769	0.493374	0.482298	0.634818
							10.6488	11.0341			0.0105236	0.515548			0.39477	0.469254	0.716034	0.506256	0.280803	0.322992	0.32623	0.359614	0.243306	0.243738	0.323907	0.216131	0.919467	1	0.999924	0.647692	0.709875	0.342265	0.630289	0.261943	0.6255	0.291483	0.679886	0.747266	0.68422	0.456348	0.239141	0.373446	0.954066	0.948852	0.829489	0.3985	0.278129	0.323315	0.426329
							0.780939	49.5135			-0.0595649	0.150908			0.603268	0.617479	0.574757	0.597163	0.618485	0.582646	0.558134	0.561479	0.555561	0.585142	0.652199	0.697378	0.635322	0.648793	0.719662	0.809315	0.907848	0.843395	0.902277	0.966608	0.981737	0.978701	1	0.921956	0.946915	0.953771	0.990297	0.797983	0.611305	0.668708	0.801411	0.651305	0.654107	0.72534	0.699724
							0.452716	24.4809			-0.422605	0.0196297			0.648487	0.661067	0.722683	0.759938	0.805209	0.763627	0.862256	0.79907	0.821128	0.582544	0.644344	0.784102	0.711093	0.670205	0.781595	0.83122	0.856006	0.698528	0.913959	1	0.988262	0.964612	0.986282	0.939649	0.933083	0.909666	0.953009	0.861682	0.690896	0.860039	0.858377	0.732644	0.66494	0.634665	0.736019
							46.5424	31.2151			0.0253383	0.628328			0.569752	0.727576	0.366297	0.72342	0.340616	0.683174	0.872999	0.841807	0.603166	0.6675	0.739242	0.575745	0.853677	0.915914	0.925776	0.902637	0.878077	0.909431	0.847718	0.892511	0.896068	0.902711	0.901362	0.865016	0.933861	0.94538	0.919183	0.962821	1	0.938047	0.911796	0.88955	0.904987	0.795749	0.716294
							15.2812	45.6393			0.255882	0.701964			0.464698	0.485657	0.381577	0.539208	0.383313	0.775941	0.861643	0.705592	0.395569	0.457528	0.449106	0.479919	0.487668	0.492329	0.437052	0.474305	0.643428	0.690254	0.947783	0.703712	0.479955	1	0.817796	0.788618	0.703808	0.870425	0.536164	0.669525	0.625148	0.916148	0.573154	0.477256	0.437675	0.459267	0.621697
							1.15391	12.2569			0.491166	0.670996			0.715896	0.401836	0.539392	0.363184	0.302387	0.348629	0.534494	0.340126	0.398085	0.366606	0.620914	0.695493	0.656828	0.636494	0.408333	0.446218	0.377587	0.395987	0.6687	0.747831	0.81985	0.877646	0.952699	0.979591	1	0.799531	0.536912	0.542775	0.394622	0.343539	0.356852	0.409024	0.557069	0.471511	0.545608
							9.25204	10.7374			0.112076	0.757533			0.762698	0.693142	0.767838	0.767872	0.606596	0.831405	0.633228	0.509561	0.665817	0.771875	0.651181	0.678055	0.681804	1	0.988399	0.825767	0.817823	0.920593	0.906853	0.883272	0.884948	0.939202	0.947689	0.942241	0.949679	0.938465	0.878761	0.902558	0.902388	0.755397	0.843179	0.740764	0.715767	0.626599	0.735837
							0.743681	6.08085			-0.238612	0.542667			0.0906717	0.123688	0.100559	0.0981127	0.124986	0.0970612	0.21211	0.0921539	0.22262	0.255729	0.271544	0.295636	0.475092	0.585261	0.276007	0.245135	0.138508	0.080223	0.332127	0.19344	0.0307854	0.269671	0.90155	0.933329	0.999904	0.977688	1	0.607887	0.585312	0.489054	0.129092	0.116929	0.0837083	0.0663472	0.079509
							40.3444	4.24971			-0.00149769	0.222909			0.258801	0.278107	0.237575	0.271446	0.334274	0.273791	0.266228	0.301697	0.479279	0.431855	0.490813	0.523608	0.517297	0.545119	0.536903	0.584079	0.600013	0.556089	0.586015	0.629099	0.35076	0.507163	0.522665	0.538433	0.516358	0.511827	0.513044	1	0.741272	0.968384	0.975078	0.956965	0.696756	0.710944	0.60479
							2.77424	32.8648			0.373295	-0.0611982			0.520617	0.610221	0.774467	0.798417	0.658532	0.63685	0.766613	0.793472	0.716735	0.581211	0.604245	0.555745	0.529455	0.399578	0.428265	0.564378	0.695462	0.673438	0.662046	0.649564	0.6881	0.699585	0.689955	0.709721	0.775203	0.807024	0.838191	0.841245	0.872396	0.939296	1	0.932332	0.904972	0.403994	0.489417
							0.0812065	17.384			0.693488	0.400331			0.428813	0.450107	0.583198	0.565058	0.641477	0.539375	0.568866	0.553871	0.426684	0.523107	0.381613	0.51772	0.527145	0.396883	0.478845	0.381875	0.396238	0.447919	0.484103	0.452955	0.41881	0.48062	0.525931	0.655812	0.674231	0.733837	0.913775	0.791877	0.921625	1	0.870509	0.77274	0.568643	0.377833	0.351399
							0.445959	39.1798			0.518945	0.48615			0.654708	0.314337	0.271289	0.335647	0.389165	0.201545	0.159404	0.161393	0.416218	0.480586	0.197248	0.345971	0.378579	0.222348	0.563379	0.605433	0.326865	0.246332	0.288497	0.403202	0.208931	0.267573	0.368451	0.229825	0.224105	0.657577	0.670026	0.670299	0.674547	1	0.623277	0.493175	0.77483	0.785575	0.752831
							18.3148	12.3562			-0.12038	-0.0904154			0.697791	0.342401	0.241381	0.301862	0.3914	0.228705	0.190051	0.192157	0.442619	0.512268	0.239822	0.330659	0.38387	0.181118	0.508754	0.556722	0.297229	0.260057	0.234648	0.345115	0.212167	0.259131	0.322954	0.23453	0.234365	0.718686	0.744659	0.743615	0.753774	1	0.605127	0.529845	0.767027	0.716851	0.687771
							1.2269	31.193			0.545225	0.415721
							18.7183				-0.188666
							2.15925				0.489117
							16.7979				0.346348
															0.69957	0.737317	0.763174	0.717331	0.769809	1	0.825474	0.847409	0.7876	0.824148	0.808997	0.655531	0.721172	0.665147	0.611808	0.566211	0.525501	0.580091	0.397679	0.379811	0.332465	0.595117	0.352398	0.469978	0.644858	0.74296	0.574372	0.668395	0.837561	0.756799	0.751087	0.633447	0.726693	0.910579	0.957289
															0.546906	0.759286	0.840754	1	0.727252	0.684167	0.731497	0.680201	0.883156	0.522533	0.739033	0.145346	0.206001	0.282791	0.285596	0.263674	0.295314	0.206862	0.406596	0.517594	0.257794	0.329997	0.276386	0.359617	0.315781	0.371427	0.410619	0.567154	0.522051	0.433385	0.582375	0.660867	0.495267	0.134363	0.252021
															0.507379	0.743646	0.830277	0.95253	0.874268	0.862418	1	0.879123	0.934578	0.667323	0.779723	0.418187	0.388333	0.451915	0.513931	0.54051	0.507914	0.393767	0.58408	0.524113	0.376846	0.448654	0.371649	0.406381	0.421877	0.431781	0.532184	0.517532	0.562678	0.6749	0.749584	0.787644	0.782187	0.365058	0.423449
															0.642673	0.648194	0.641641	0.593154	0.635943	0.613285	0.717487	0.61029	0.799134	0.882741	1	0.941501	0.810447	0.826191	0.741704	0.801264	0.650251	0.628633	0.619956	0.491621	0.583643	0.469861	0.507434	0.339045	0.329563	0.37107	0.431384	0.47111	0.579449	0.670434	0.633054	0.655063	0.708434	0.594928	0.630246
															0.0837921	0.0455809	0.142054	0.106838	0.035836	0.0542661	0.172752	1	0.0745356	0.158957	0.217052	0.161929	0.0540275	0.0536043	0.097889	0.0969816	0.0942348	0.097016	0.103987	0.0880946	0.0109603	0.0318033	0.0395443	0.0069712	0.00349301	0.00345333	0.0388825	0.0479004	0.0192903	0.0175575	0.0144723	0.0358111	0.0199383	0.00926001	0.0172766
															0.612437	0.644614	0.646931	0.699082	0.635879	0.808246	0.863801	0.9376	0.881216	0.884527	0.94151	1	0.979667	0.963199	0.929551	0.908499	0.878112	0.75778	0.586304	0.579643	0.787648	0.528373	0.572638	0.584945	0.588257	0.646498	0.592751	0.652724	0.75069	0.780614	0.803497	0.651803	0.640582	0.961334	0.767343
															0.536554	0.572986	0.650114	0.690059	0.723332	0.753066	0.829894	0.763427	0.943683	1	0.933046	0.918231	0.842355	0.434627	0.73122	0.715342	0.707528	0.483796	0.401747	0.398529	0.508002	0.44733	0.310794	0.492934	0.538838	0.490653	0.452008	0.397665	0.46415	0.444241	0.417881	0.27768	0.429551	0.389284	0.429183
															0.767539	0.857284	0.680259	0.726076	0.861818	0.808533	1	0.956636	0.961169	0.944372	0.857388	0.839852	0.807497	0.797351	0.785841	0.831133	0.845374	0.693392	0.689135	0.889378	0.901656	0.845624	0.773336	0.573959	0.688322	0.623784	0.635197	0.627598	0.543682	0.660661	0.6511	0.786359	0.80762	0.734444	0.747833
															0.339492	0.439007	0.547714	0.493384	0.551271	0.591369	0.539615	0.512324	0.557224	0.60119	0.922239	0.970488	1	0.82408	0.755252	0.737957	0.682971	0.587693	0.524169	0.238968	0.279793	0.29266	0.345688	0.25057	0.185814	0.168157	0.200727	0.170826	0.321289	0.417164	0.471649	0.457287	0.342711	0.463069	0.348494
															0.615479	0.634894	0.634348	0.593152	0.630529	0.573317	0.620943	0.570959	0.825244	0.91141	1	0.962626	0.86552	0.869962	0.716609	0.820959	0.710032	0.720294	0.628498	0.501889	0.683417	0.472385	0.485603	0.419415	0.436888	0.45073	0.492527	0.534484	0.597385	0.669425	0.58434	0.620356	0.637551	0.545268	0.553355
															0.229508	0.235418	0.289453	0.488705	0.5301	0.913367	0.836366	0.867308	0.887249	0.585168	0.920247	0.989425	1	0.968512	0.772787	0.671548	0.465211	0.532745	0.464648	0.492003	0.497634	0.465985	0.50948	0.522116	0.674593	0.606785	0.53721	0.543808	0.325589	0.339287	0.367755	0.539094	0.502679	0.392821	0.418918
															0.534487	0.55976	0.659803	0.731475	0.738634	0.773985	0.891973	0.937903	0.970032	0.93153	0.918071	0.810298	0.785114	0.792739	0.701473	0.551143	0.963218	0.98752	0.643556	0.597394	0.628885	0.888613	1	0.970976	0.663143	0.848377	0.601693	0.608199	0.571481	0.579282	0.547309	0.607704	0.56347	0.714448	0.605925
															0.618444	0.469366	0.456391	0.420974	0.440993	0.578552	0.73355	0.584984	0.617738	1	0.973321	0.792446	0.795298	0.894314	0.826684	0.694912	0.724691	0.518074	0.594885	0.671046	0.605658	0.734603	0.524724	0.607729	0.563724	0.530012	0.444816	0.623139	0.412196	0.484364	0.674264	0.517475	0.559086	0.553947	0.363406
															0.610608	0.505479	0.502875	0.476942	0.573326	0.794164	0.539699	0.859641	0.542207	0.577571	1	0.501551	0.557129	0.620499	0.993482	0.772892	0.695666	0.673861	0.742431	0.720796	0.679673	0.642281	0.638046	0.60713	0.501607	0.54102	0.412715	0.523666	0.598601	0.517328	0.440482	0.539155	0.523816	0.489104	0.639162
															0.408249	0.535379	0.54638	0.417839	0.524275	0.443921	0.428374	0.872142	0.917099	0.943092	0.962387	0.971464	0.985095	0.995831	1	0.408007	0.428951	0.598256	0.708191	0.939402	0.922484	0.905148	0.54443	0.656701	0.451921	0.45117	0.404489	0.405398	0.540756	0.421759	0.772453	0.761583	0.515137	0.397748	0.614959
															0.354515	0.299463	0.273117	0.354571	0.359694	0.409288	0.509489	0.437483	0.23438	1	0.834119	0.804196	0.808063	0.816715	0.893475	0.972438	0.916454	0.494153	0.43587	0.532748	0.558292	0.600288	0.517506	0.50333	0.431761	0.497854	0.543673	0.533207	0.259526	0.260989	0.288908	0.255522	0.31491	0.427905	0.466259
															0.509216	0.441439	0.517958	0.533403	0.324198	0.458835	0.368494	0.422954	0.52628	0.517096	0.67706	0.76333	1	0.850828	0.787666	0.812093	0.793878	0.610411	0.499168	0.59017	0.548039	0.615899	0.559168	0.550415	0.530996	0.383828	0.407851	0.536331	0.371519	0.380304	0.324628	0.347582	0.393204	0.41023	0.432595
															0.405123	0.413704	0.478861	0.553702	0.54987	0.621557	0.634997	0.422867	0.783329	0.645649	0.609368	0.789833	0.924642	0.771667	0.975057	1	0.893874	0.731142	0.721694	0.876206	0.734088	0.455669	0.521306	0.523302	0.665362	0.691932	0.559493	0.484499	0.453995	0.459218	0.390648	0.36351	0.418504	0.363156	0.442561
															0.814113	0.662572	0.667709	0.859521	0.90365	0.856476	0.790852	0.733837	0.751098	0.705573	0.752955	0.713873	0.832914	0.841287	0.876205	0.910358	1	0.768761	0.683674	0.819713	0.851963	0.863976	0.880614	0.844967	0.68856	0.715617	0.800713	0.802056	0.661027	0.703346	0.69043	0.505311	0.56608	0.620289	0.63001
															0.358994	0.277896	0.30285	0.273141	0.537281	0.242664	0.532005	0.885325	0.945791	1	0.928251	0.972784	0.989109	0.997881	0.987257	0.870353	0.760069	0.437833	0.633073	0.881085	0.912449	0.872389	0.419973	0.482675	0.656003	0.437682	0.520824	0.601574	0.505847	0.470374	0.362746	0.515401	0.462074	0.507479	0.304961
															0.405811	0.35629	0.350281	0.336708	0.623625	0.315917	0.529534	0.789721	0.794632	0.785527	0.83378	0.870903	0.91648	0.869157	0.834258	0.782579	0.691578	0.504749	0.647571	0.776281	0.867665	1	0.428238	0.48187	0.593182	0.376191	0.475311	0.570925	0.444237	0.454934	0.384256	0.583359	0.535695	0.512482	0.371546
															0.399081	0.451094	0.444858	0.390274	0.747252	0.732786	0.795105	0.825825	0.80384	0.722239	0.740355	0.73594	0.763769	0.467565	0.476024	0.528503	0.752152	0.923537	0.950023	0.966679	1	0.937531	0.528776	0.714301	0.465006	0.663194	0.691976	0.549801	0.529675	0.645231	0.565195	0.410134	0.436387	0.435057	0.527894
															0.784583	0.614498	0.686939	0.750548	0.602643	0.659641	0.672272	0.57919	0.408682	0.900003	0.878643	0.93251	1	0.96392	0.949849	0.941451	0.943793	0.962965	0.783598	0.939639	0.840306	0.806563	0.879564	0.818534	0.583366	0.747413	0.709963	0.798098	0.692037	0.596079	0.716847	0.51874	0.585666	0.653982	0.685114
															0.240602	0.247167	0.324103	0.253682	0.236989	0.20852	0.235999	0.245508	0.280335	0.881371	0.858127	0.822191	0.875878	0.917702	1	0.980272	0.921467	0.879787	0.804879	0.913319	0.818152	0.950659	0.679007	0.566747	0.370864	0.285754	0.207853	0.185407	0.202199	0.295953	0.285823	0.26189	0.202216	0.244311	0.260584
															0.0456733	0.118654	0.101135	0.0385747	0.0506984	0.0491002	0.0584949	0.149267	0.0167666	0.104794	0.571206	0.230949	0.508377	0.0510027	0.196918	0.231153	1	0.945282	0.454697	0.204549	0.263716	0.219796	0.207284	0.0212928	0.0777367	0.0236669	0.15922	0.04523	0.00968301	0.113707	0.315991	0.056187	0.0444268	0.0418561	0.081981
															0.0301758	0.00233462	0.080756	0.218472	0.288886	0.185674	0.148728	0.0243978	0.160685	0.0303383	0.0542746	0.629645	0.849814	0.385273	0.420799	0.713241	1	0.416057	0.38651	0.993219	0.806067	0.649783	0.405404	0.271554	0.132798	0.0594621	0.499736	0.0930136	0.0536411	0.138904	0.325735	0.0240755	0.0898045	0.0250565	0.0600954
															0.217225	0.299227	0.119427	0.330396	0.23225	0.212675	0.706894	0.667916	0.483096	0.533573	0.800306	0.491078	0.730875	0.847683	1	0.883266	0.911109	0.885658	0.849835	0.712996	0.711017	0.769748	0.803971	0.784326	0.768182	0.767527	0.690781	0.532803	0.480653	0.447701	0.374299	0.379392	0.451298	0.369732	0.309916
															0.259907	0.261762	0.422673	0.521904	0.311174	0.280918	0.384227	0.319131	0.328495	0.401549	0.431319	0.420325	0.498788	0.599512	0.653584	0.667378	0.748212	0.748961	0.718012	0.489326	0.503595	0.268185	1	0.902104	0.362551	0.326872	0.323826	0.337742	0.387563	0.325172	0.302425	0.264566	0.284734	0.348932	0.272936
															0.742146	0.475144	0.71192	0.818966	0.671989	1	0.479146	0.569246	0.607172	0.641135	0.841368	0.553276	0.823116	0.795103	0.732198	0.720123	0.757538	0.882673	0.950826	0.922891	0.725379	0.55093	0.846682	0.789495	0.562612	0.838865	0.885939	0.871816	0.754502	0.534068	0.438865	0.505805	0.574928	0.642845	0.499649
															0.48469	0.494751	0.495284	0.575642	0.522624	0.568109	0.48285	0.493071	0.800703	0.748431	0.776143	0.85775	0.759472	0.61003	0.674892	0.752432	0.563215	0.604511	0.767786	0.804874	1	0.923013	0.711954	0.777179	0.766499	0.666103	0.701333	0.498515	0.48136	0.566249	0.542743	0.620042	0.569567	0.564003	0.711171
															0.63323	0.630925	0.642889	0.573233	0.600595	0.558725	0.611846	0.679053	0.620309	0.686858	0.724617	0.932108	1	0.968899	0.947071	0.908485	0.898005	0.837033	0.843088	0.84265	0.938441	0.973399	0.956988	0.868456	0.850457	0.864382	0.8446	0.837115	0.563488	0.526236	0.649034	0.594019	0.621549	0.647248	0.633696
															0.515787	0.61576	0.370127	0.587791	0.406569	0.579101	0.595969	0.576815	0.41672	0.518329	0.83075	0.654692	0.888441	0.977835	1	0.955945	0.878877	0.892236	0.998555	0.938567	0.86567	0.881327	0.84496	0.781796	0.789413	0.765514	0.714865	0.672152	0.684325	0.695791	0.624459	0.638197	0.70479	0.674601	0.623637
															0.515771	0.483678	0.494259	0.454804	0.509038	0.515278	0.41367	0.579608	0.474612	0.462108	0.453688	0.383337	0.378108	0.759357	0.856372	0.718159	0.835307	1	0.733502	0.621545	0.633971	0.646243	0.606723	0.628357	0.660679	0.731931	0.657852	0.604586	0.397562	0.416056	0.411369	0.469385	0.520315	0.536846	0.545664
															0.675424	0.657367	0.696148	0.767645	0.683825	0.695426	0.583725	0.913235	0.945325	0.944091	0.948975	0.957419	0.965101	0.930661	0.880567	0.849217	0.927816	0.976266	0.967666	0.927	0.95736	0.893518	0.923804	0.969453	0.852417	0.891372	1	0.916075	0.904585	0.818444	0.85321	0.832805	0.869306	0.858528	0.844476
															0.358655	0.297411	0.357259	0.213579	0.203076	0.336172	0.318967	0.211706	0.800772	0.700748	0.225093	0.276016	0.794113	0.772158	0.281824	0.463837	0.543118	0.366321	1	0.918886	0.900878	0.901589	0.87305	0.850454	0.783199	0.358381	0.643755	0.549871	0.339208	0.204548	0.231569	0.511529	0.462985	0.202005	0.205613
															0.300312	0.217522	0.330452	0.11318	0.113471	0.328989	0.307614	0.108322	0.607956	0.546489	0.143906	0.223892	0.520874	0.511452	0.128431	0.28036	0.389177	0.182057	1	0.869434	0.84007	0.839203	0.78327	0.748447	0.660495	0.224178	0.4944	0.447355	0.144529	0.0967593	0.133473	0.351942	0.300638	0.100781	0.0846302
															1	0.962768	0.280721	0.290831	0.240917	0.272381	0.23498	0.338118	0.463304	0.487745	0.511143	0.495852	0.577358	0.597459	0.73801	0.697036	0.769906	0.660296	0.491471	0.286132	0.218189	0.16185	0.773872	0.815841	0.83709	0.874864	0.839587	0.761522	0.454457	0.30579	0.283278	0.273936	0.275006	0.392767	0.203875
															0.553325	0.597833	0.616516	0.592902	0.685679	0.485411	0.577013	0.729535	0.485482	0.432206	0.599924	0.548259	0.645802	0.657328	0.627979	0.881969	1	0.992637	0.97339	0.936242	0.909563	0.877411	0.870252	0.842534	0.823097	0.759847	0.752356	0.756393	0.682148	0.55168	0.549997	0.495155	0.580325	0.557927	0.664722
															0.354025	0.344486	0.354882	0.294165	0.352077	0.326862	0.335332	0.319461	0.331145	0.328096	0.398742	0.480359	0.700766	0.741524	0.902521	0.447993	0.537499	0.889912	1	0.843044	0.758541	0.715197	0.764307	0.798004	0.560121	0.518281	0.531922	0.611613	0.644351	0.551543	0.535846	0.504753	0.521969	0.507168	0.372415
															0.249727	0.283953	0.300575	0.179559	0.195964	0.312528	0.323114	0.233907	0.166604	0.389897	0.272493	0.233706	0.902655	0.897899	0.926356	0.456769	0.346016	0.319184	0.744357	0.728948	0.546334	0.319853	1	0.785439	0.877136	0.694143	0.848022	0.897723	0.526425	0.253252	0.224031	0.414213	0.200947	0.212024	0.213472
															0.773714	0.417751	0.536705	0.471272	0.511664	0.448156	0.374739	0.371815	0.657727	0.537646	0.5655	0.407	0.433677	0.465503	0.94229	1	0.946035	0.909157	0.893118	0.9115	0.92782	0.956278	0.966441	0.645537	0.588626	0.676954	0.573809	0.657932	0.545171	0.677867	0.572485	0.581369	0.615655	0.619224	0.809665
															0.649106	0.590919	0.530228	0.51213	0.512126	0.510868	0.588696	0.586898	0.69359	0.736352	0.740525	0.780237	0.756839	0.754259	0.744247	0.668237	0.731707	0.749147	0.834978	0.861783	0.857963	0.876507	0.891581	0.957491	0.976946	0.985702	0.991787	1	0.889997	0.559604	0.648309	0.67715	0.556896	0.525982	0.668182
															0.758406	0.973272	0.977139	0.795099	0.79704	0.816067	0.606855	0.658634	0.657962	0.663612	0.732603	0.807004	0.825102	0.837358	0.921699	0.975347	0.984243	0.95806	0.64845	0.933986	0.988427	0.981333	0.974857	0.957175	1	0.882831	0.808232	0.834134	0.982866	0.90454	0.753532	0.723693	0.721726	0.742213	0.746039
															0.717494	0.749423	0.539034	0.537472	0.530617	0.55253	0.62995	0.560245	0.658942	0.731355	0.785014	0.857538	0.871752	0.872155	0.835114	0.718	0.770447	0.745144	0.760165	0.835546	0.829501	0.79366	0.844344	0.961356	0.96388	0.973249	0.97965	1	0.951298	0.634734	0.761649	0.792617	0.651915	0.645287	0.777929
															0.523981	0.350397	0.288249	0.276722	0.281469	0.321248	0.428733	0.32169	0.374138	0.358467	0.560191	0.597494	0.49866	0.461835	0.298237	0.321129	0.302448	0.413122	0.717343	0.779809	0.843167	0.90458	0.972876	0.97527	1	0.648793	0.417715	0.461579	0.348982	0.332785	0.354004	0.425874	0.496264	0.38891	0.466234
															0.178081	0.117136	0.111391	0.136012	0.184848	0.363072	0.436143	0.196519	0.187395	0.246985	0.323167	0.29957	0.337469	0.488266	0.574804	0.438464	0.475615	0.462105	0.589688	0.755001	0.581087	0.753868	1	0.873194	0.698262	0.972954	0.597641	0.711106	0.717281	0.736192	0.687086	0.256881	0.234097	0.25299	0.295918
															0.653708	0.712804	0.665522	0.6743	0.661374	0.622286	0.658161	0.644721	0.610177	0.590993	0.65519	0.668401	0.677445	0.728417	0.75167	0.786101	0.777209	0.800378	0.884602	0.955762	0.961381	0.994555	1	0.849178	0.818485	0.777638	0.802628	0.773355	0.708248	0.68951	0.848863	0.776259	0.813432	0.782847	0.740182
															0.583277	0.513155	0.550864	0.514658	0.568494	0.710331	0.772368	0.404029	0.429059	0.856403	0.496673	0.425661	0.584746	0.484344	0.681716	0.625251	0.499442	0.544452	0.86193	0.899029	0.962507	0.976647	1	0.874955	0.654934	0.695299	0.766251	0.851605	0.718617	0.864625	0.568189	0.587846	0.715837	0.600236	0.549876
															0.409274	0.492627	0.413983	0.460864	0.442301	0.362774	0.361897	0.386732	0.269612	0.329459	0.358294	0.499828	0.62714	0.528398	0.896816	0.917007	0.897468	0.838532	0.80576	0.794194	0.821445	1	0.849118	0.616482	0.878322	0.867148	0.894923	0.989069	0.807799	0.819931	0.715217	0.59622	0.7218	0.796346	0.587611
															0.572748	0.594818	0.678522	0.634152	0.592132	0.60419	0.665449	0.770813	0.595052	0.660926	0.663462	0.73077	0.671149	0.587836	0.652588	0.786089	0.71934	0.879908	0.745662	0.709251	0.786984	0.785919	0.721087	0.677751	0.997473	1	0.961192	0.949247	0.943281	0.896593	0.863228	0.576184	0.646849	0.595802	0.632116
															0.521784	0.53359	0.645056	0.623036	0.520846	0.548372	0.574747	0.781555	0.602685	0.669391	0.709515	0.782455	0.701694	0.645506	0.62028	0.717311	0.609827	0.796763	0.643571	0.631694	0.716829	0.682618	0.643287	0.597439	0.958253	1	0.977314	0.978453	0.982577	0.926804	0.885399	0.535893	0.547187	0.530364	0.613274
															0.269622	0.279967	0.290912	0.299335	0.342174	0.300264	0.335493	0.283494	0.305741	0.288361	0.375014	0.373326	0.486405	0.476714	0.612904	0.269528	0.363803	0.648722	0.669002	0.686026	0.586305	0.691515	0.69577	0.633745	0.756963	0.764781	0.841308	0.767849	0.603716	0.610314	0.967766	1	0.881261	0.794419	0.312715
															0.699583	0.321054	0.298672	0.319875	0.396346	0.578159	0.620895	0.433887	0.436172	0.339647	0.412469	0.29381	0.387865	0.313367	0.274087	0.29478	0.267255	0.597246	0.494513	0.465885	0.531928	0.726313	0.339863	0.833782	0.626728	1	0.984332	0.988337	0.939491	0.626012	0.355003	0.801999	0.453441	0.402608	0.411609
															0.7798	0.317382	0.216079	0.2421	0.210348	0.410581	0.516339	0.320394	0.422298	0.270698	0.396641	0.201123	0.3616	0.209495	0.224279	0.302396	0.197487	0.765201	0.524918	0.39011	0.458252	0.629958	0.308424	0.653444	0.324047	0.809868	0.944991	1	0.951289	0.596796	0.34518	0.928349	0.424841	0.307582	0.342562
															0.593017	0.443213	0.415088	0.447437	0.399952	0.470539	0.299864	0.416477	0.305578	0.265573	0.339095	0.555243	0.411087	0.306723	0.377234	0.616304	0.522001	0.508152	0.751435	0.822643	0.764131	0.731497	0.654434	0.670584	0.600336	0.793212	0.972844	0.787075	0.723961	0.720577	0.776457	0.824215	0.713349	1	0.81738
															0.804758	0.297496	0.241911	0.26972	0.389725	0.160146	0.0991933	0.108392	0.483956	0.519514	0.127041	0.385249	0.412703	0.17185	0.605224	0.668483	0.298142	0.210623	0.229034	0.395357	0.102348	0.233301	0.372725	0.190468	0.159151	0.876315	0.902199	0.89686	0.901027	0.874651	0.652091	0.483031	0.936376	0.930918	0.980835
															0.669401	1	0.875369	0.73932	0.729271	0.441044	0.27025	0.168104	0.0556519	0.140655	0.0222075	0.0157063	0.0572585	0.0655065	0.127195	0.129476	0.188156	0.387801	0.459303	0.612346	0.610929	0.503256	0.538559	0.560442	0.457724	0.529734	0.677773	0.413327	0.507899	0.835492	0.75204	0.709881	0.718107	0.654254	0.579586
															0.7654	0.797927	0.833276	0.785768	0.755135	0.706242	0.687438	0.667326	0.66871	0.649558	0.631449	0.631034	0.626981	0.613735	0.608613	0.552873	0.592695	0.629997	0.643079	0.701889	0.720503	0.650373	0.601246	0.619301	0.651875	0.637836	0.78492	0.976334	0.975833	0.773287	0.921673	0.770636	0.743663	0.934544	1
[truncated: 37 more columns]

[truncated: 6 more sheets: Figure S8, Figure S9, Figure S10, Figure S11, Figure S12, Figure S13]
